# Supplementary material for: 3-(3-Bromo­phen­yl)-N-phenyl­oxirane-2-carboxamide
Source: Acta Crystallogr Sect E Struct Rep Online. 2009 Nov 7;65(Pt 12):o3000. doi: 10.1107/S160053680904584X (PMC2971788; doi:10.1107/S160053680904584X)
Supplement: Supplementary file 2 [file e-65-o3000-Isup2.hkl]

#
# h,k,l, Fc-squared, Fo-squared, sigma(Fo-squared) and status flag
#
data_I
_shelx_title ' 090916-4 in P2(1)'
_shelx_refln_list_code          4
_shelx_F_calc_maximum      171.50
_exptl_crystal_F_000       640.00
_reflns_d_resolution_high  0.8501
 
loop_
 _symmetry_equiv_pos_as_xyz
 'x, y, z'
 '-x, y+1/2, -z'
 
_cell_length_a     5.5124
_cell_length_b    11.1975
_cell_length_c    21.3298
_cell_angle_alpha  90.000
_cell_angle_beta   94.405
_cell_angle_gamma  90.000
 
_shelx_F_squared_multiplier     1.000
 
loop_
 _refln_index_h
 _refln_index_k
 _refln_index_l
 _refln_F_squared_calc
 _refln_F_squared_meas
 _refln_F_squared_sigma
 _refln_observed_status
   1 -13   0        4.87        3.96      1.86 o
   0 -12   0      465.03      415.40     16.41 o
   1 -12   0      110.58      113.10      3.87 o
   2 -12   0       47.37       48.94      2.79 o
   1 -11   0      180.94      182.56     17.41 o
   2 -11   0        7.40        7.06      1.96 o
   3 -11   0      139.98      156.46      4.24 o
   0 -10   0      331.52      350.16     12.43 o
   1 -10   0      313.17      344.65     12.39 o
   2 -10   0      113.59      122.06      3.89 o
   3 -10   0      408.70      451.46      7.00 o
   4 -10   0        8.67       10.31      2.07 o
   1  -9   0       13.33       11.64      1.63 o
   2  -9   0        0.17       -1.47      2.28 o
   3  -9   0      191.08      182.21      4.19 o
   4  -9   0      173.22      176.31      4.49 o
   0  -8   0     1605.88     1650.39     19.10 o
   1  -8   0      232.47      254.81     20.30 o
   2  -8   0       94.69      100.34      3.62 o
   3  -8   0      169.88      169.76      3.74 o
   4  -8   0       19.85       23.42      2.44 o
   5  -8   0       68.90       68.06      3.65 o
   1  -7   0      376.28      383.24     13.68 o
   2  -7   0      515.87      416.84     10.74 o
   3  -7   0      357.76      367.73     10.11 o
   4  -7   0       58.70       61.81      2.30 o
   5  -7   0       24.28       26.62      3.09 o
   0  -6   0      905.46      853.46     23.16 o
   1  -6   0     3100.88     3021.45     76.68 o
   2  -6   0      254.56      238.74     14.37 o
   3  -6   0      835.63      845.98     30.96 o
   4  -6   0      107.51      113.50      3.01 o
   5  -6   0        6.69       16.35      2.21 o
   1  -5   0      280.80      311.67      9.14 o
   2  -5   0      843.19      830.05     21.76 o
   3  -5   0      243.74      223.67      9.05 o
   4  -5   0      282.28      262.51      4.27 o
   5  -5   0       18.81       21.80      2.22 o
   0  -4   0    14042.96    12315.64    707.10 o
   1  -4   0      528.18      477.35     14.52 o
   2  -4   0      314.63      310.45     17.73 o
   3  -4   0      243.51      229.49      6.85 o
   4  -4   0      161.09      170.51      9.73 o
   5  -4   0      345.53      372.42     11.73 o
   6  -4   0        9.54        5.69      1.39 o
   1  -3   0       62.82       60.50      2.87 o
   2  -3   0     1119.77     1086.74     27.31 o
   3  -3   0     2103.37     2287.90     22.61 o
   4  -3   0      400.16      401.71     12.08 o
   5  -3   0      154.40      162.94      4.07 o
   6  -3   0       49.97       47.70      2.46 o
   0  -2   0      193.53      160.90      2.66 o
   1  -2   0     3833.58     3836.18    173.74 o
   2  -2   0      415.50      373.49      5.07 o
   3  -2   0     3156.37     3216.30     39.16 o
   4  -2   0      447.76      405.92     12.34 o
   5  -2   0      128.24      140.49      5.60 o
   6  -2   0      257.28      287.00      7.58 o
   1  -1   0     4033.10     3567.04     59.06 o
   2  -1   0     1769.88     1664.78     29.03 o
   3  -1   0     1331.61     1283.24     15.81 o
   4  -1   0      843.81      824.60     21.39 o
   5  -1   0      258.14      273.36      9.03 o
   6  -1   0      122.34      123.36      5.05 o
   1   0   0       66.14       64.10      2.42 o
   2   0   0     4360.37     4290.57     20.03 o
   3   0   0      219.90      186.84      2.94 o
   4   0   0       19.58       46.56      3.47 o
   5   0   0      883.85      964.80     15.38 o
   6   0   0        8.46        6.12      3.15 o
   1   1   0     4269.14     3943.92    110.24 o
   2   1   0     1901.80     1736.40     12.78 o
   3   1   0     1438.73     1420.04     20.69 o
   4   1   0      838.73      829.81     13.15 o
   5   1   0      219.08      227.89      6.62 o
   6   1   0      124.16      114.01      5.97 o
   0   2   0      204.44      181.44      3.22 o
   1   2   0     4129.56     4242.65    115.77 o
   2   2   0      409.05      365.71      2.94 o
   3   2   0     3209.28     3304.55     23.47 o
   4   2   0      434.87      394.25      6.80 o
   5   2   0      135.49      141.90      4.34 o
   6   2   0      246.57      282.91     10.02 o
   1   3   0       66.76       59.85      2.49 o
   2   3   0     1014.27      906.84      5.39 o
   3   3   0     2075.65     2150.32     24.48 o
   4   3   0      432.37      422.87     10.99 o
   5   3   0      172.68      177.43      6.38 o
   6   3   0       47.00       44.47      2.81 o
   0   4   0    14124.29    12611.60     72.30 o
   1   4   0      539.60      460.27     21.81 o
   2   4   0      324.94      310.74     11.02 o
   3   4   0      239.66      211.03      3.60 o
   4   4   0      153.37      136.70      8.16 o
   5   4   0      329.40      338.79      8.66 o
   6   4   0       13.31        7.56      1.92 o
   1   5   0      327.96      357.66     15.80 o
   2   5   0      808.74      842.46     12.55 o
   3   5   0      255.13      246.77      3.61 o
   4   5   0      248.77      226.33      4.76 o
   5   5   0       22.93       22.23      3.10 o
   0   6   0      895.00      842.90     30.00 o
   1   6   0     3117.79     2999.42    118.80 o
   2   6   0      247.27      236.60      4.78 o
   3   6   0      820.44      864.80     18.09 o
   4   6   0      123.10      122.91      3.71 o
   5   6   0        9.85       13.15      2.71 o
   1   7   0      367.87      323.54     10.49 o
   2   7   0      477.42      432.44     10.76 o
   3   7   0      370.76      384.22     10.66 o
   4   7   0       60.15       59.58      3.30 o
   5   7   0       29.23       25.81      4.28 o
   1   8   0      254.15      244.75     13.10 o
   2   8   0      106.83      114.13      6.86 o
   3   8   0      170.59      167.87      4.53 o
   5   8   0       69.69       66.29      5.50 o
   1   9   0       10.88       10.06      5.10 o
   2   9   0        2.34        2.11      2.20 o
   3   9   0      186.69      180.91      5.06 o
   1  10   0      357.61      289.82     16.01 o
   2  10   0      108.54      109.32      6.53 o
  -1 -13   1        7.19        7.27      1.50 o
   0 -13   1       75.14       71.36      4.44 o
  -2 -12   1       34.38       39.54      2.96 o
  -1 -12   1       36.59       33.06      2.47 o
   0 -12   1        4.32        2.73      3.85 o
   1 -12   1       18.89       18.27      2.25 o
   2 -12   1       23.01       26.27      2.38 o
  -3 -11   1       60.52       64.90      3.14 o
  -2 -11   1      145.06      145.34      4.41 o
  -1 -11   1      331.02      335.28     21.45 o
   0 -11   1       47.90       47.30      3.85 o
   1 -11   1      328.60      368.80      8.92 o
   2 -11   1       24.70       21.45      2.32 o
   3 -11   1       18.07       25.02      2.21 o
  -4 -10   1       54.22       48.68      3.31 o
  -3 -10   1       40.10       47.30      2.93 o
  -2 -10   1      168.77      180.40      6.03 o
  -1 -10   1       38.70       41.47      2.65 o
   0 -10   1      227.83      226.05      4.83 o
   1 -10   1       21.92       22.47      2.34 o
   2 -10   1      299.28      318.55      8.39 o
   3 -10   1      113.43      123.43      4.01 o
   4 -10   1        0.51        0.38      1.83 o
  -4  -9   1       32.70       31.34      2.47 o
  -3  -9   1       19.70       20.39      2.29 o
  -2  -9   1      276.18      279.65      7.86 o
  -1  -9   1      324.31      336.98      5.54 o
   0  -9   1     1008.40     1029.79     62.65 o
   1  -9   1       59.21       59.56      2.31 o
   2  -9   1      400.46      418.32      7.68 o
   3  -9   1      120.83      110.24      4.58 o
   4  -9   1       57.56       55.37      2.97 o
  -5  -8   1       16.62       15.72      2.44 o
  -4  -8   1       83.25       96.51      4.15 o
  -3  -8   1      390.19      419.65      8.93 o
  -2  -8   1      149.16      162.54      5.01 o
  -1  -8   1      701.65      742.48     31.90 o
   0  -8   1       30.65       28.34      2.21 o
   1  -8   1       95.56       92.28     13.53 o
   2  -8   1      172.99      173.47      4.33 o
   3  -8   1      284.83      283.41     11.18 o
   4  -8   1       81.05       90.55      3.40 o
   5  -8   1        5.18        6.14      1.69 o
  -5  -7   1        7.53        8.12      2.02 o
  -4  -7   1      312.12      315.98      6.78 o
  -3  -7   1      348.29      339.14      7.24 o
  -2  -7   1      695.22      702.18     12.94 o
  -1  -7   1      949.26      944.65      9.24 o
   0  -7   1       19.14       24.39      2.65 o
   1  -7   1     1722.82     1752.68     29.17 o
   2  -7   1      149.42      130.37      5.43 o
   3  -7   1     1134.04     1119.62     23.14 o
   4  -7   1      154.45      149.22      6.95 o
   5  -7   1       22.61       19.91      2.60 o
  -5  -6   1       53.75       59.49      3.14 o
  -4  -6   1       42.15       53.74      2.44 o
  -3  -6   1      567.08      594.78     11.86 o
  -2  -6   1     2705.91     2765.58     51.55 o
  -1  -6   1       88.07       82.81      2.57 o
   0  -6   1      600.50      694.64     26.97 o
   1  -6   1      164.66      169.82      2.96 o
   2  -6   1       26.77       28.68      5.20 o
   3  -6   1      616.14      534.11     11.77 o
   4  -6   1      417.52      430.76     11.58 o
   5  -6   1       92.37       95.72      3.59 o
  -5  -5   1      278.17      268.83      6.17 o
  -4  -5   1       82.91       85.99      2.69 o
  -3  -5   1     1334.78     1425.33     20.07 o
  -2  -5   1     2093.55     2102.62     42.20 o
  -1  -5   1     2722.45     2845.92     18.41 o
   0  -5   1     6132.93     5969.00     96.18 o
   1  -5   1       51.06       49.03      1.58 o
   2  -5   1     2182.76     1998.03     73.33 o
   3  -5   1      453.94      425.73     14.25 o
   4  -5   1       88.20       92.99      3.10 o
   5  -5   1       87.14       84.05      3.29 o
  -6  -4   1       14.32       13.49      1.47 o
  -5  -4   1       63.48       77.75      3.79 o
  -4  -4   1      265.58      276.36      6.76 o
  -3  -4   1     1186.33     1340.81     38.02 o
  -2  -4   1      632.94      640.51     12.83 o
  -1  -4   1     1004.00      975.59     15.35 o
   0  -4   1        7.14        6.39      0.69 o
   1  -4   1      342.64      358.99     17.98 o
   2  -4   1      742.30      739.14     20.60 o
   3  -4   1     1053.72     1157.82     20.44 o
   4  -4   1      451.26      471.79     13.45 o
   5  -4   1       53.11       57.55      3.11 o
   6  -4   1       50.88       46.16      2.10 o
  -6  -3   1      179.93      168.94      5.05 o
  -5  -3   1      200.90      215.98      6.50 o
  -4  -3   1      244.34      270.22     10.10 o
  -3  -3   1      366.94      378.96     19.67 o
  -2  -3   1     1904.06     1917.38     38.76 o
  -1  -3   1     6553.90     6189.83    168.83 o
   0  -3   1     2056.33     1791.00     22.23 o
   1  -3   1     6238.37     5684.51    229.20 o
   2  -3   1     1322.93     1371.89     10.25 o
   3  -3   1     1008.92     1099.48     46.86 o
   4  -3   1      708.79      733.52     21.78 o
   5  -3   1       35.31       39.35      2.39 o
   6  -3   1       15.64       21.53      1.78 o
  -6  -2   1       59.07       72.09      6.71 o
  -5  -2   1       38.55       36.38      2.87 o
  -4  -2   1      667.62      773.13     13.29 o
  -3  -2   1      731.31      713.25     20.95 o
  -2  -2   1     2111.37     2054.03     27.15 o
  -1  -2   1      521.23      538.73     13.55 o
   0  -2   1      327.03      357.77     20.94 o
   1  -2   1      622.80      615.48     16.19 o
   2  -2   1      708.69      796.67     16.52 o
   3  -2   1     1422.48     1413.03     31.97 o
   4  -2   1      698.89      691.47     15.77 o
   5  -2   1      351.76      362.57     13.77 o
   6  -2   1        9.89       19.73      3.12 o
  -6  -1   1       40.74       44.21      3.59 o
  -5  -1   1      376.04      379.68     11.82 o
  -4  -1   1      140.79      142.73      5.23 o
  -3  -1   1      504.60      482.24     14.30 o
  -2  -1   1     2724.35     2645.50     34.86 o
  -1  -1   1     3218.29     2954.14     13.92 o
   0  -1   1     3575.90     2895.47     12.57 o
   1  -1   1     3484.09     3382.84    179.00 o
   2  -1   1     6138.36     6109.39     93.72 o
   3  -1   1      720.37      728.97     13.32 o
   4  -1   1      734.34      714.95     16.89 o
   5  -1   1      123.06      123.30      5.23 o
   6  -1   1       43.19       53.50      3.90 o
  -6   0   1        0.05        0.26      3.10 o
  -5   0   1      133.75      186.77     12.38 o
  -4   0   1      236.61      229.25      6.61 o
  -3   0   1      616.38      546.16      7.00 o
  -2   0   1     1379.88     1368.80     23.66 o
  -1   0   1     6705.37     6238.26     59.04 o
   0   0   1        1.31        1.66      0.60 o
   1   0   1     6253.71     6586.01     45.37 o
   2   0   1     2196.00     2170.31     14.20 o
   3   0   1      109.47      129.22      2.74 o
   4   0   1      986.45      961.20     12.51 o
   5   0   1        2.40       35.44      4.85 o
   6   0   1       92.57       91.82      5.62 o
  -6   1   1       37.97       36.69      4.32 o
  -5   1   1      381.97      404.68      7.42 o
  -4   1   1      172.43      165.34      4.58 o
  -3   1   1      476.80      448.03      8.91 o
  -2   1   1     2556.96     2428.26     20.98 o
  -1   1   1     2937.53     2743.66     16.09 o
   1   1   1     4149.12     3855.89    139.86 o
   2   1   1     6264.20     6023.22     52.59 o
   3   1   1      825.86      806.54      8.90 o
   4   1   1      715.95      686.13      9.80 o
   5   1   1       93.15       93.81      3.65 o
   6   1   1       45.27       52.04      4.29 o
  -6   2   1       60.04       80.66     16.92 o
  -5   2   1       38.18       39.32      2.68 o
  -4   2   1      732.22      788.68     23.45 o
  -3   2   1      742.71      724.98      4.76 o
  -2   2   1     2137.55     2084.58     16.30 o
  -1   2   1      516.10      533.81      7.62 o
   0   2   1      307.06      339.55     16.63 o
   1   2   1      664.72      701.56     11.57 o
   2   2   1      791.02      856.11     15.04 o
   3   2   1     1468.01     1429.89     10.77 o
   4   2   1      672.45      664.19     22.32 o
   5   2   1      350.80      356.98      8.03 o
   6   2   1       11.88       15.75      2.66 o
  -6   3   1      170.45      175.85      5.47 o
  -5   3   1      197.87      196.43      4.65 o
  -4   3   1      227.93      246.60      4.86 o
  -3   3   1      413.22      399.35      4.41 o
  -2   3   1     2016.10     1975.39     17.07 o
  -1   3   1     6318.84     5849.87    125.29 o
   0   3   1     1981.84     1863.39     30.18 o
   1   3   1     6549.56     6196.24    197.33 o
   2   3   1     1317.87     1251.30     14.48 o
   3   3   1     1031.57     1025.63      7.02 o
   4   3   1      738.68      696.95     21.58 o
   5   3   1       38.97       39.31      2.63 o
   6   3   1       14.93       19.13      2.74 o
  -6   4   1       13.78       13.03      2.25 o
  -5   4   1       64.77       65.21      5.10 o
  -4   4   1      279.12      285.14      5.70 o
  -3   4   1     1211.30     1250.46     16.95 o
  -2   4   1      634.22      628.45     10.07 o
  -1   4   1     1122.28     1121.38     26.36 o
   0   4   1        5.79        4.86      1.12 o
   1   4   1      363.21      364.13     15.86 o
   2   4   1      766.87      718.22      5.77 o
   3   4   1     1096.82     1114.68     16.42 o
   4   4   1      461.04      453.17      5.18 o
   5   4   1       42.22       34.38      3.37 o
   6   4   1       41.38       35.03      2.39 o
  -5   5   1      250.15      244.02      7.52 o
  -4   5   1       99.68      102.01      3.92 o
  -3   5   1     1308.05     1310.21     13.35 o
  -2   5   1     2100.73     2135.01     36.01 o
  -1   5   1     2652.71     2609.56     82.88 o
   0   5   1     6040.19     5614.80    191.63 o
   1   5   1       95.92      100.42      3.34 o
   2   5   1     2129.87     2065.89     19.18 o
   3   5   1      441.18      442.35      4.87 o
   4   5   1       73.45       75.43      2.69 o
   5   5   1       92.49       90.19      4.66 o
  -5   6   1       55.25       50.29      3.92 o
  -4   6   1       44.30       63.88      6.89 o
  -3   6   1      573.57      601.67      7.54 o
  -2   6   1     2729.72     2740.24     47.74 o
  -1   6   1       82.19       73.84      2.84 o
   0   6   1      592.15      670.75     29.54 o
   1   6   1      170.08      171.89      8.88 o
   2   6   1       31.70       29.36      2.46 o
   3   6   1      629.78      634.09     13.06 o
   4   6   1      417.15      409.13      6.24 o
   5   6   1       94.89       96.24      6.58 o
  -5   7   1        7.46        8.40      2.25 o
  -4   7   1      313.49      290.05      5.33 o
  -3   7   1      323.17      304.99      5.54 o
  -2   7   1      732.18      749.31     20.27 o
  -1   7   1      984.02      878.84     40.66 o
   1   7   1     1706.02     1675.96     62.16 o
   2   7   1      141.56      135.05      3.63 o
   3   7   1     1134.09     1104.50      9.00 o
   4   7   1      146.97      143.00      4.82 o
   5   7   1       25.13       19.84      3.83 o
  -5   8   1       17.36       14.34      3.11 o
  -3   8   1      374.88      375.32     12.38 o
  -2   8   1      150.41      157.87      5.43 o
  -1   8   1      693.92      672.52     20.66 o
   0   8   1       34.26       37.01      7.88 o
   1   8   1       87.83       81.01      4.71 o
   2   8   1      177.63      180.06      7.75 o
   3   8   1      317.45      312.81     12.27 o
   5   8   1        7.46        7.97      3.54 o
  -3   9   1       23.85       23.10      2.47 o
  -2   9   1      270.18      270.95      8.35 o
  -1   9   1      316.68      303.72     16.71 o
   0   9   1     1023.76      988.48    145.61 o
   1   9   1       55.27       51.94      8.85 o
   2   9   1      427.18      427.09     23.97 o
   3   9   1      110.20       93.86      3.85 o
   0  10   1      240.22      197.44     14.07 o
   2  10   1      285.92      287.17     13.17 o
   0 -13   2       40.77       30.64      2.88 o
  -2 -12   2       82.28       92.75      4.08 o
  -1 -12   2       91.56       91.88      5.09 o
   0 -12   2      101.14      101.82      9.54 o
   1 -12   2       34.50       37.24      2.34 o
   2 -12   2      170.86      186.40      8.73 o
  -3 -11   2       25.90       25.87      2.32 o
  -2 -11   2      106.38      107.01      3.89 o
  -1 -11   2       13.84       17.55      3.52 o
   0 -11   2      103.29       97.77      5.59 o
   1 -11   2       94.96       94.96      8.66 o
   2 -11   2        5.67        5.24      1.81 o
   3 -11   2       33.54       35.58      2.48 o
  -4 -10   2       39.91       40.43      2.77 o
  -3 -10   2       57.93       58.98      3.23 o
  -2 -10   2      111.41      120.60      4.27 o
  -1 -10   2       89.58       87.90      3.60 o
   0 -10   2      238.56      252.23      5.29 o
   1 -10   2      250.77      257.37      7.65 o
   2 -10   2      166.13      180.17      4.45 o
   3 -10   2       15.35        9.60      2.11 o
   4 -10   2       10.63       12.53      2.11 o
  -4  -9   2       20.13       20.39      2.17 o
  -3  -9   2      115.35      117.90      5.03 o
  -2  -9   2      123.37      119.10      4.80 o
  -1  -9   2      333.94      345.68     10.19 o
   0  -9   2       95.73       96.43      3.04 o
   1  -9   2       93.14       94.11      3.61 o
   2  -9   2      859.59      888.85     11.89 o
   3  -9   2        7.93        7.95      1.72 o
   4  -9   2      121.40      128.29      4.63 o
  -5  -8   2       54.98       56.42      3.14 o
  -4  -8   2        5.96       10.61      1.73 o
  -3  -8   2      218.76      223.30      4.51 o
  -2  -8   2      274.02      309.14     11.48 o
  -1  -8   2      467.92      504.09     17.47 o
   0  -8   2      909.42     1019.66     23.52 o
   1  -8   2      384.70      367.33     31.82 o
   2  -8   2     1019.74     1053.90     18.50 o
   3  -8   2       99.04      103.85      3.30 o
   4  -8   2      339.76      355.62      9.55 o
   5  -8   2       12.49       12.25      1.82 o
  -5  -7   2        6.50        3.99      2.06 o
  -4  -7   2      266.39      289.49      7.38 o
  -3  -7   2      126.72      145.88      2.84 o
  -2  -7   2      342.23      352.68      9.26 o
  -1  -7   2      123.72      155.76      4.08 o
   0  -7   2       36.53       39.74      2.18 o
   1  -7   2      352.15      381.05      9.15 o
   2  -7   2      105.69      101.88      4.25 o
   3  -7   2      525.49      515.83      8.72 o
   4  -7   2        7.45        8.41      1.62 o
   5  -7   2      120.94      107.97      6.93 o
  -5  -6   2       84.92       94.61      3.23 o
  -4  -6   2      222.37      232.90      3.93 o
  -3  -6   2      624.94      610.11     14.47 o
  -2  -6   2      507.40      557.36     10.24 o
  -1  -6   2     1526.37     1623.88     27.71 o
   0  -6   2      217.12      202.87      7.50 o
   1  -6   2     4232.39     4537.65     77.89 o
   2  -6   2      383.20      354.33     11.14 o
   3  -6   2      339.47      297.14      6.88 o
   4  -6   2       21.02       24.09      1.62 o
   5  -6   2        9.16       13.30      2.17 o
  -5  -5   2       60.83       64.27      3.04 o
  -4  -5   2      123.35      128.94      3.76 o
  -3  -5   2     1333.48     1408.23     19.02 o
  -2  -5   2      679.08      715.72      8.93 o
  -1  -5   2     2783.92     2753.08     44.99 o
   0  -5   2     1285.62     1399.58     21.21 o
   1  -5   2       47.18       54.50      2.32 o
   2  -5   2      876.62      968.08     20.64 o
   3  -5   2       85.05       83.45      5.44 o
   4  -5   2      275.52      282.33     10.43 o
   5  -5   2      137.58      130.76      3.81 o
  -6  -4   2       73.71       76.69      2.37 o
  -5  -4   2      325.29      350.71      8.97 o
  -4  -4   2      154.86      187.89      8.27 o
  -3  -4   2      862.62      904.37     21.03 o
  -2  -4   2      869.78      961.62     24.85 o
  -1  -4   2      565.31      555.00      7.65 o
   0  -4   2     7765.66     8504.64     87.70 o
   1  -4   2      372.95      357.94      6.15 o
   2  -4   2     8393.08     9114.33    236.19 o
   3  -4   2        4.59        4.51      1.91 o
   4  -4   2      264.34      300.47      9.15 o
   5  -4   2       82.36       80.31      3.26 o
   6  -4   2        2.63        4.56      2.15 o
  -6  -3   2        2.06        0.81      1.51 o
  -5  -3   2       35.35       32.18      2.91 o
  -4  -3   2      137.31      135.59      6.33 o
  -3  -3   2       16.93       11.08      2.48 o
  -2  -3   2     2329.05     2144.12     35.61 o
  -1  -3   2     2216.91     2213.35     45.28 o
   0  -3   2     1665.96     1718.02     84.81 o
   1  -3   2     3743.95     4206.74     71.19 o
   2  -3   2      362.30      347.42      5.32 o
   3  -3   2     1927.92     2132.00     42.66 o
   4  -3   2      251.22      268.09     21.26 o
   5  -3   2      797.18      790.26     14.47 o
   6  -3   2       44.23       43.94      2.90 o
  -6  -2   2      270.00      290.65      6.16 o
  -5  -2   2      139.45      132.17      3.95 o
  -4  -2   2      843.49      834.12     20.32 o
  -3  -2   2     1007.87     1185.61     61.14 o
  -2  -2   2      717.97      687.47     10.64 o
  -1  -2   2    10666.35    11786.63    331.75 o
   0  -2   2      102.14       92.21      4.24 o
   2  -2   2      205.77      206.75      5.94 o
   3  -2   2      788.94      828.09     34.78 o
   4  -2   2      211.21      193.37     17.55 o
   5  -2   2      311.83      356.15     31.93 o
   6  -2   2       69.05       89.63      4.43 o
  -6  -1   2        5.72        6.35      1.52 o
  -5  -1   2      260.66      266.00      8.10 o
  -4  -1   2      291.39      275.03      9.08 o
  -3  -1   2     1580.27     1512.16     17.28 o
  -2  -1   2     3565.89     3434.82     48.58 o
  -1  -1   2      263.10      270.35      6.88 o
   0  -1   2      290.44      308.40     15.55 o
   1  -1   2      814.83      883.93     17.28 o
   2  -1   2     1169.73     1245.69     13.02 o
   3  -1   2      614.46      555.09      6.29 o
   4  -1   2      343.53      355.75     10.00 o
   5  -1   2      311.41      302.48     10.24 o
   6  -1   2      122.08      127.03      5.00 o
  -6   0   2       23.08       22.82      2.70 o
  -5   0   2      798.89      802.24     12.08 o
  -4   0   2      193.86      241.08      6.88 o
  -3   0   2     1096.27     1005.73     16.96 o
  -2   0   2     7969.27     8271.44     33.55 o
  -1   0   2      141.70      138.23      2.14 o
   0   0   2     1104.62     1210.17     43.93 o
   1   0   2       21.76       23.51      0.89 o
   2   0   2     6029.05     6158.01     74.13 o
   3   0   2      193.06      167.21      2.93 o
   4   0   2        7.33       77.46     14.10 o
   5   0   2      251.77      262.41      5.56 o
   6   0   2       88.67       83.76      5.43 o
  -6   1   2        5.87        8.02      3.26 o
  -5   1   2      252.06      260.36      7.46 o
  -4   1   2      319.05      316.15      6.33 o
  -3   1   2     1581.03     1534.26     10.52 o
  -2   1   2     3466.97     3274.54     32.36 o
  -1   1   2      396.00      417.95      5.16 o
   0   1   2      307.13      304.48      4.75 o
   1   1   2      933.07      990.41      9.31 o
   2   1   2     1110.25     1169.54      5.48 o
   3   1   2      509.74      441.58      6.82 o
   4   1   2      330.15      322.72     10.98 o
   5   1   2      332.44      325.89      5.94 o
   6   1   2      133.72      128.08      4.89 o
  -6   2   2      268.08      306.53     15.86 o
  -5   2   2      151.98      144.98      4.73 o
  -4   2   2      850.39      821.96     10.16 o
  -3   2   2      905.99     1054.14     19.75 o
  -2   2   2      697.41      656.69      3.89 o
  -1   2   2     9889.69     9879.00    449.27 o
   0   2   2      109.50       97.16      1.65 o
   1   2   2    28418.78    28303.15    505.39 o
   2   2   2      204.97      197.42      3.52 o
   3   2   2      808.45      818.91     10.52 o
   4   2   2      205.81      181.70      4.91 o
   5   2   2      319.21      360.42     15.02 o
   6   2   2       67.25       80.66      3.61 o
  -6   3   2        1.79        1.57      2.59 o
  -5   3   2       32.70       33.18      3.58 o
  -4   3   2      103.04      106.60      3.80 o
  -3   3   2       40.69       36.06      1.69 o
  -2   3   2     2315.78     2116.38     20.10 o
  -1   3   2     2045.17     1985.79     38.83 o
   0   3   2     1533.05     1449.09     20.81 o
   1   3   2     3679.29     3778.15     68.33 o
   2   3   2      351.78      315.94      4.00 o
   3   3   2     1954.23     1967.86     19.81 o
   4   3   2      214.92      208.98      6.86 o
   5   3   2      775.06      768.31     24.01 o
   6   3   2       46.96       43.04      2.75 o
  -6   4   2       65.42       63.04      4.16 o
  -5   4   2      324.78      348.28      9.26 o
  -4   4   2      168.89      212.33     11.15 o
  -3   4   2      897.40      897.62     11.70 o
  -2   4   2      801.42      830.57      7.51 o
  -1   4   2      578.03      562.17     12.64 o
   0   4   2     7591.56     7957.27    147.81 o
   1   4   2      376.37      355.20      7.49 o
   2   4   2     8676.60     9249.77    113.82 o
   3   4   2        7.70        7.38      1.07 o
   4   4   2      240.05      260.33      8.70 o
   5   4   2       77.86       78.68      3.46 o
   6   4   2        3.89        4.51      1.63 o
  -5   5   2       57.07       67.59      4.83 o
  -4   5   2      124.93      129.75      4.43 o
  -3   5   2     1353.07     1324.76     15.30 o
  -2   5   2      655.35      668.59     11.96 o
  -1   5   2     2748.65     2593.06     67.34 o
   0   5   2     1250.67     1305.49     10.80 o
   1   5   2       45.99       51.54      1.65 o
   2   5   2      874.69      958.30      9.94 o
   3   5   2      105.17      101.86      2.59 o
   4   5   2      273.41      266.30      4.60 o
   5   5   2      127.43      114.92      4.23 o
  -5   6   2       87.64       87.37      4.94 o
  -4   6   2      232.40      228.13      5.56 o
  -3   6   2      575.51      551.34     13.35 o
  -2   6   2      516.53      534.51      8.65 o
  -1   6   2     1388.93     1382.29     60.50 o
   0   6   2      209.36      198.54      9.24 o
   1   6   2     4339.42     4639.67     41.88 o
   2   6   2      383.21      372.24      5.51 o
   3   6   2      384.90      378.07     15.61 o
   4   6   2       20.70       21.21      1.85 o
   5   6   2        8.57       16.61      2.93 o
  -5   7   2        7.08        4.93      2.24 o
  -4   7   2      277.25      293.67      7.90 o
  -3   7   2      121.04      132.75      4.22 o
  -2   7   2      359.49      360.01     10.18 o
  -1   7   2      114.73      128.10      8.71 o
   0   7   2       16.69       15.97      3.02 o
   1   7   2      375.89      400.21     13.16 o
   2   7   2      103.85       98.85      3.13 o
   3   7   2      460.57      429.81      5.90 o
   4   7   2        9.34        7.91      1.83 o
   5   7   2      114.91       96.57      4.52 o
  -5   8   2       55.74       55.27      4.89 o
  -3   8   2      206.50      199.28      5.00 o
  -2   8   2      307.20      344.72     17.98 o
  -1   8   2      482.22      490.43     42.40 o
   0   8   2     1019.50     1042.87    135.37 o
   1   8   2      367.84      327.79     12.98 o
   2   8   2      936.22      957.06     19.02 o
   3   8   2      108.03      105.76      3.79 o
   5   8   2       15.34       18.91      3.93 o
  -3   9   2       94.30       89.47      3.91 o
  -2   9   2      122.37      125.01      7.50 o
  -1   9   2      340.52      305.97     10.66 o
   0   9   2       94.03       90.54     13.85 o
   1   9   2       99.66       91.68      5.98 o
   2   9   2      852.68      858.44     25.47 o
   3   9   2        9.07        7.75      2.51 o
  -4  10   2       49.07       52.06      4.50 o
  -2  10   2      119.96      130.18      6.14 o
  -1  10   2       90.43       90.50      5.95 o
   0  10   2      233.41      237.60     14.00 o
   2  10   2      171.35      167.41      7.85 o
   0 -13   3       55.97       55.28      6.32 o
  -2 -12   3       31.15       36.68      2.56 o
  -1 -12   3       85.14       74.82      4.85 o
   0 -12   3       25.92       24.80      5.91 o
   1 -12   3      154.97      167.21      5.01 o
   2 -12   3        4.25        6.15      1.91 o
  -3 -11   3       17.57       15.90      2.03 o
  -2 -11   3       34.89       28.45      2.70 o
  -1 -11   3      195.39      205.35     11.02 o
   0 -11   3        9.85        3.58      2.49 o
   1 -11   3       73.23       75.66      3.58 o
   2 -11   3       21.54       22.67      2.44 o
   3 -11   3       92.22      102.82      3.37 o
  -4 -10   3       19.06       15.48      2.19 o
  -3 -10   3       22.21       29.91      2.36 o
  -2 -10   3       42.85       43.34      3.46 o
  -1 -10   3      129.27      132.49      4.19 o
   0 -10   3      149.35      160.62      5.54 o
   1 -10   3      125.53      133.18      4.33 o
   2 -10   3       54.62       52.89      2.58 o
   3 -10   3       56.59       60.30      2.98 o
   4 -10   3       57.91       62.10      3.05 o
  -4  -9   3        4.46        4.32      1.73 o
  -3  -9   3      648.04      681.99     19.38 o
  -2  -9   3      160.91      171.60      5.29 o
  -1  -9   3       41.20       33.67      3.10 o
   0  -9   3      487.33      506.47     20.54 o
   1  -9   3        1.04        0.05      1.71 o
   2  -9   3      876.82      860.14      9.74 o
   3  -9   3        2.69        4.17      1.76 o
   4  -9   3       14.38       16.09      2.08 o
  -5  -8   3        5.95        4.92      1.74 o
  -4  -8   3       40.51       48.42      2.37 o
  -3  -8   3      114.67      124.19      4.09 o
  -2  -8   3      210.17      212.98      3.67 o
  -1  -8   3      337.72      356.71     14.57 o
   0  -8   3       79.97       84.52      3.14 o
   1  -8   3      150.72      154.22     20.91 o
   2  -8   3      120.01      131.12      2.91 o
   3  -8   3      246.67      270.01      6.21 o
   4  -8   3      173.14      176.17      5.71 o
   5  -8   3       42.82       44.94      2.43 o
  -5  -7   3       15.14       13.32      2.23 o
  -4  -7   3      197.75      203.26      4.05 o
  -3  -7   3      107.44      102.87      2.49 o
  -2  -7   3      333.01      333.17      8.56 o
  -1  -7   3     1329.56     1425.98     33.94 o
   0  -7   3      984.52     1131.45     26.25 o
   1  -7   3     2267.88     2337.99     82.07 o
   2  -7   3      251.70      259.61     13.52 o
   3  -7   3      290.90      320.98      5.11 o
   4  -7   3       56.85       61.08      2.83 o
   5  -7   3        9.06        9.09      1.50 o
  -5  -6   3       15.70       17.86      2.09 o
  -4  -6   3      430.49      459.54      7.93 o
  -3  -6   3      135.85      147.33      5.21 o
  -2  -6   3      575.22      601.65     13.63 o
  -1  -6   3      196.41      195.11      4.12 o
   0  -6   3     4585.14     5395.54    172.45 o
   1  -6   3      167.04      176.94     10.79 o
   2  -6   3      181.18      178.96      4.07 o
   3  -6   3      297.88      299.33      6.92 o
   4  -6   3       20.10       29.56      1.93 o
   5  -6   3      152.11      161.11      4.94 o
  -5  -5   3      174.71      186.10      4.27 o
  -4  -5   3       96.98       99.63      2.96 o
  -3  -5   3      637.44      644.41     12.61 o
  -2  -5   3      663.86      675.64      8.69 o
  -1  -5   3      142.72      142.65      3.25 o
   0  -5   3      838.90      805.44     15.42 o
   1  -5   3      806.81      828.76     17.95 o
   2  -5   3     2446.20     2374.04     41.39 o
   3  -5   3        0.05        1.74      2.62 o
   4  -5   3      196.45      206.98      4.15 o
   5  -5   3      159.99      159.81      4.00 o
  -6  -4   3       13.35       12.74      1.57 o
  -5  -4   3      120.93      131.31      4.43 o
  -4  -4   3      118.74      122.70      3.00 o
  -3  -4   3     1103.43     1184.05     38.68 o
  -2  -4   3      450.09      456.71     12.84 o
  -1  -4   3     5297.08     5742.41     67.03 o
   0  -4   3      194.02      205.78      3.70 o
   1  -4   3      224.04      239.49      4.84 o
   2  -4   3     1423.39     1445.51     47.49 o
   3  -4   3      574.89      668.44     16.04 o
   4  -4   3      600.26      623.34      8.38 o
   5  -4   3       94.32       93.36      3.33 o
   6  -4   3       54.69       60.86      3.21 o
  -6  -3   3      126.49      123.36      4.87 o
  -5  -3   3       15.06       16.82      2.40 o
  -4  -3   3     1099.34     1087.49     21.08 o
  -3  -3   3     1041.12     1064.56     29.54 o
  -2  -3   3      883.27      954.15     25.12 o
  -1  -3   3     3658.21     3598.03     39.64 o
   0  -3   3     2495.78     2577.02    107.00 o
   1  -3   3     2351.40     2331.12     48.63 o
   2  -3   3     2876.47     3036.16     61.20 o
   3  -3   3     1690.20     1732.12     32.43 o
   4  -3   3      211.05      214.73     12.88 o
   5  -3   3      221.15      225.34      5.65 o
   6  -3   3       46.73       46.40      3.48 o
  -6  -2   3       18.39       22.44      2.77 o
  -5  -2   3       21.08       19.63      1.96 o
  -4  -2   3      159.83      175.73      7.53 o
  -3  -2   3      371.29      366.80     11.80 o
  -2  -2   3     4277.40     4833.62    140.11 o
  -1  -2   3      677.28      711.52     10.45 o
   1  -2   3      201.52      221.13      4.52 o
   2  -2   3      719.69      914.34     30.20 o
   3  -2   3     1553.76     1561.00     13.36 o
   4  -2   3       98.00      118.90      7.06 o
   5  -2   3      986.21     1047.71     13.06 o
   6  -2   3       83.70       89.50      4.28 o
  -6  -1   3      145.55      151.20      3.54 o
  -5  -1   3      409.96      395.78      8.62 o
  -4  -1   3      231.47      220.48      6.67 o
  -3  -1   3      900.56      904.98     11.04 o
  -2  -1   3      146.76      153.99      2.64 o
  -1  -1   3    12952.37    11869.03     82.15 o
   0  -1   3     2494.15     2376.56     27.67 o
   2  -1   3     3384.59     3304.58     25.79 o
   3  -1   3     1629.91     1603.03     13.42 o
   4  -1   3      185.53      206.25      9.19 o
   5  -1   3      346.47      351.42      7.12 o
   6  -1   3       29.64       30.98      3.00 o
  -6   0   3       32.00       36.28      2.35 o
  -5   0   3       84.32       94.74      3.78 o
  -4   0   3       86.51       76.34      3.54 o
  -3   0   3     1582.34     1567.70     21.28 o
  -2   0   3      279.31      284.64      3.32 o
   0   0   3        0.10        6.91      1.19 o
   1   0   3       35.06       40.00      1.33 o
   2   0   3     1459.83     1394.91     14.02 o
   3   0   3       12.33       16.80      1.46 o
   4   0   3     1250.32     1262.96     12.49 o
   5   0   3     1002.15     1028.50     11.10 o
   6   0   3      242.37      254.91      6.62 o
  -6   1   3      141.23      150.95     14.53 o
  -5   1   3      434.68      437.57      8.05 o
  -4   1   3      253.08      249.32      6.07 o
  -3   1   3      911.30      937.17     16.48 o
  -2   1   3       98.65      104.59      2.56 o
  -1   1   3    12653.95    11705.94    147.18 o
   0   1   3     2493.02     2398.70     40.48 o
   1   1   3      328.39      298.14      3.70 o
   2   1   3     3577.85     3491.97     18.25 o
   3   1   3     1610.86     1571.60     15.56 o
   4   1   3      169.69      177.38      4.98 o
   5   1   3      331.70      340.69      6.90 o
   6   1   3       36.16       32.77      3.01 o
  -6   2   3       19.55       11.42      9.22 o
  -5   2   3       18.93       22.04      2.25 o
  -4   2   3      196.36      206.59     20.03 o
  -3   2   3      376.89      383.74      6.08 o
  -2   2   3     4456.97     4835.34     39.90 o
  -1   2   3      668.25      630.26     17.37 o
   1   2   3      205.53      200.58      2.69 o
   2   2   3      674.80      863.01     13.47 o
   3   2   3     1548.36     1499.87      9.93 o
   4   2   3      115.09      116.09      4.22 o
   5   2   3      961.26      993.69     23.28 o
   6   2   3       77.43       71.80      3.07 o
  -6   3   3      129.70      126.97      6.67 o
  -5   3   3       22.55       23.83      3.01 o
  -4   3   3     1049.92     1069.37     22.06 o
  -3   3   3     1051.74     1070.76     11.17 o
  -2   3   3      943.23      998.59      9.51 o
  -1   3   3     3883.28     3731.69     30.32 o
   0   3   3     2796.25     2714.45     18.46 o
   1   3   3     2370.48     2243.66     21.38 o
   2   3   3     2885.03     3055.64     17.19 o
   3   3   3     1699.85     1719.11      9.03 o
   4   3   3      203.97      205.49      4.42 o
   5   3   3      214.47      200.46      4.59 o
   6   3   3       61.43       59.01      3.00 o
  -6   4   3       10.92       11.60      2.20 o
  -5   4   3      118.69      120.69     15.16 o
  -4   4   3      131.51      142.69      4.33 o
  -3   4   3     1120.54     1196.13     23.20 o
  -2   4   3      448.97      454.16      7.90 o
  -1   4   3     5636.65     5765.82    129.13 o
   0   4   3      201.59      194.38      4.01 o
   1   4   3      301.14      312.60      8.41 o
   2   4   3     1438.44     1511.45     11.86 o
   3   4   3      524.32      586.18      7.31 o
   4   4   3      601.05      609.92      9.49 o
   5   4   3      104.00       93.75      3.77 o
   6   4   3       57.57       59.86      2.68 o
  -5   5   3      182.50      195.65      8.86 o
  -4   5   3      112.13      112.16      5.49 o
  -3   5   3      670.80      693.87      7.06 o
  -2   5   3      699.45      704.90     11.00 o
  -1   5   3      153.18      142.65     16.12 o
   0   5   3      778.07      705.41     12.21 o
   1   5   3      792.36      766.93     14.68 o
   2   5   3     2459.83     2360.77     27.50 o
   3   5   3        1.69        1.22      1.72 o
   4   5   3      204.10      200.04      4.06 o
   5   5   3      156.67      148.44      7.90 o
  -5   6   3       15.77       18.72      3.26 o
  -4   6   3      442.09      464.26     13.61 o
  -3   6   3      134.68      143.83      3.74 o
  -2   6   3      618.78      629.44     11.89 o
  -1   6   3      201.55      188.85      7.86 o
   0   6   3     4524.07     5070.37     77.38 o
   1   6   3      163.90      166.27      3.58 o
   2   6   3      205.30      208.74      3.62 o
   3   6   3      322.14      327.57      5.90 o
   4   6   3       29.41       38.40      2.41 o
   5   6   3      151.44      143.09      5.55 o
  -5   7   3       13.97       15.07      5.53 o
  -4   7   3      186.76      189.80      5.28 o
  -3   7   3       90.80       89.95      4.17 o
  -2   7   3      297.61      282.53     10.75 o
  -1   7   3     1301.10     1330.23     27.84 o
   0   7   3      989.95     1102.54     17.02 o
   1   7   3     2248.36     2210.26     34.53 o
   2   7   3      258.01      260.86      4.50 o
   3   7   3      340.08      351.66      5.56 o
   4   7   3       57.51       56.31      3.29 o
   5   7   3        9.51        5.68      3.73 o
  -5   8   3        4.49        3.09      2.78 o
  -3   8   3      137.52      167.97      5.80 o
  -2   8   3      210.56      217.38     12.56 o
  -1   8   3      339.79      317.86     54.16 o
   0   8   3       76.36       67.26      7.25 o
   1   8   3      197.10      198.33      6.30 o
   2   8   3      122.72      140.97      4.30 o
   3   8   3      223.72      229.70      7.32 o
   5   8   3       40.48       35.91      3.22 o
  -2   9   3      175.88      208.98      5.81 o
  -1   9   3       44.92       32.19      7.55 o
   0   9   3      474.39      484.67     37.75 o
   1   9   3        2.29       -3.31      5.87 o
   2   9   3      818.74      792.90     14.62 o
   3   9   3        2.59        8.99      2.68 o
  -4  10   3       16.34       12.84      3.23 o
  -2  10   3       41.81       61.07      5.45 o
  -1  10   3      130.40      127.77      6.99 o
   0  10   3      171.29      173.77     12.62 o
   1  10   3      130.91      122.92      8.81 o
   2  10   3       69.01       63.28      5.99 o
   0 -13   4       17.60       11.93      4.56 o
  -2 -12   4      100.16      112.17      5.65 o
  -1 -12   4       54.63       55.08      4.72 o
   0 -12   4       13.64       13.02      2.57 o
   1 -12   4       36.97       38.29      3.36 o
   2 -12   4        9.10        6.95      1.61 o
  -3 -11   4        4.70        3.38      1.67 o
  -2 -11   4       97.53      105.83      5.36 o
  -1 -11   4       45.80       41.25      3.52 o
   0 -11   4      198.35      212.54      6.06 o
   1 -11   4        4.29        3.57      1.50 o
   2 -11   4       11.10       10.09      2.10 o
   3 -11   4       21.77       23.66      2.40 o
  -4 -10   4       89.33       94.82      4.50 o
  -3 -10   4       68.39       72.83      3.10 o
  -2 -10   4      114.05      114.36      5.01 o
  -1 -10   4      167.40      154.29      5.03 o
   0 -10   4       57.86       60.96      2.86 o
   1 -10   4      501.17      526.66     14.98 o
   2 -10   4       73.17       79.75      2.85 o
   3 -10   4      191.98      201.33      4.64 o
   4 -10   4        5.80        7.68      1.76 o
  -4  -9   4       41.54       37.88      4.49 o
  -3  -9   4      146.85      153.17      6.32 o
  -2  -9   4       10.62        8.98      1.94 o
  -1  -9   4      429.49      453.70     13.32 o
   0  -9   4       11.11        7.10      1.72 o
   1  -9   4      316.84      333.45      7.92 o
   2  -9   4      750.30      789.44     17.93 o
   3  -9   4      103.56       95.97      3.28 o
   4  -9   4       45.37       51.34      3.13 o
  -5  -8   4       44.78       37.36      2.55 o
  -4  -8   4       21.57       26.10      2.57 o
  -3  -8   4       41.03       36.27      1.79 o
  -2  -8   4      115.97      116.96      3.23 o
  -1  -8   4      302.31      330.94     10.16 o
   0  -8   4      724.10      827.45     15.51 o
   1  -8   4      232.97      224.08     29.29 o
   2  -8   4     1468.47     1525.30     39.35 o
   3  -8   4      143.12      148.13      2.99 o
   4  -8   4      140.52      133.56      3.89 o
  -5  -7   4       20.30       18.26      2.13 o
  -4  -7   4      230.43      247.64      4.88 o
  -3  -7   4       44.36       47.26      1.88 o
  -2  -7   4      905.04      947.54     18.35 o
  -1  -7   4       48.83       63.42     10.26 o
   0  -7   4     1485.68     1591.32     19.20 o
   1  -7   4      639.70      721.31     20.25 o
   2  -7   4      398.04      425.17      9.27 o
   3  -7   4      643.51      682.41     11.16 o
   4  -7   4        3.06        4.15      1.84 o
   5  -7   4      179.37      153.03      6.85 o
  -5  -6   4       67.32       69.45      4.74 o
  -4  -6   4      526.74      551.77      6.43 o
  -3  -6   4      585.20      617.96      6.52 o
  -2  -6   4      297.24      302.97      6.25 o
  -1  -6   4      175.69      179.86      6.34 o
   0  -6   4      485.09      511.95      7.11 o
   1  -6   4      914.39      990.73     27.76 o
   2  -6   4      298.51      294.24      5.10 o
   3  -6   4      888.48      955.84     11.51 o
   4  -6   4        3.59        5.05      1.57 o
   5  -6   4       46.42       56.08      3.43 o
  -5  -5   4        2.30        4.15      1.39 o
  -4  -5   4       28.16       24.81      2.13 o
  -3  -5   4      940.46      928.30     11.86 o
  -2  -5   4      407.11      386.94      5.56 o
  -1  -5   4     2025.38     2053.41     22.57 o
   0  -5   4      811.39      903.67     16.73 o
   1  -5   4     1142.18     1151.61     23.00 o
   2  -5   4     1682.22     1747.93     24.00 o
   3  -5   4       18.53       15.22      3.06 o
   4  -5   4      942.77      995.54      9.23 o
   5  -5   4       27.27       26.71      2.13 o
  -6  -4   4      103.68       88.80      9.08 o
  -5  -4   4      230.70      243.89      6.26 o
  -4  -4   4      402.71      405.61      9.04 o
  -3  -4   4      849.58      863.70     28.97 o
  -2  -4   4      837.81      915.17     16.05 o
  -1  -4   4      293.41      297.86      4.67 o
   0  -4   4     2292.55     2490.03     56.08 o
   1  -4   4      267.25      258.14      3.27 o
   2  -4   4     3943.58     4117.13    137.07 o
   3  -4   4      118.01      124.24      4.84 o
   4  -4   4      290.87      346.06     12.08 o
   5  -4   4       38.50       35.81      2.34 o
  -6  -3   4       15.18       16.88      1.46 o
  -5  -3   4       79.83       76.96      3.57 o
  -4  -3   4      599.41      586.80      9.11 o
  -3  -3   4      391.31      375.70      7.22 o
  -2  -3   4     1839.25     1756.62     32.62 o
  -1  -3   4     1172.64     1122.09      9.99 o
   0  -3   4     5557.91     5468.36    123.75 o
   1  -3   4     1683.34     1793.35     35.64 o
   2  -3   4     2291.40     2438.08     87.34 o
   3  -3   4     1931.72     1961.18    104.12 o
   4  -3   4      179.80      171.20     10.21 o
   5  -3   4       45.68       44.70      2.73 o
   6  -3   4       53.22       53.46      3.57 o
  -6  -2   4       87.06       91.63      2.74 o
  -5  -2   4       47.30       56.61      2.87 o
  -4  -2   4      861.06      856.70     12.62 o
  -3  -2   4      430.09      489.12     19.17 o
  -2  -2   4      553.96      544.76     16.34 o
  -1  -2   4    12914.39    14210.24    115.13 o
   0  -2   4       55.08       52.82      2.34 o
   1  -2   4    19548.44    23043.27    129.39 o
   2  -2   4      365.43      397.87      7.45 o
   3  -2   4     1255.75     1347.45     78.09 o
   4  -2   4        8.59        4.41      3.44 o
   5  -2   4       11.51       47.30      8.23 o
   6  -2   4       53.30       62.54      3.54 o
  -6  -1   4       28.92       29.95      1.95 o
  -5  -1   4       18.38       22.86      2.30 o
  -4  -1   4      178.33      166.77      6.08 o
  -3  -1   4     1067.65      932.10     16.70 o
  -2  -1   4      472.74      466.04     17.40 o
  -1  -1   4    14262.12    12833.01     60.84 o
   0  -1   4      727.39      815.81     48.79 o
   1  -1   4      115.84      103.54      3.39 o
   2  -1   4     3700.60     3937.59     22.22 o
   3  -1   4      284.58      268.63      4.30 o
   4  -1   4      689.33      701.18     10.45 o
   5  -1   4      301.54      310.39      6.67 o
   6  -1   4       12.05       15.02      2.56 o
  -6   0   4       42.64       49.26      2.23 o
  -5   0   4      307.34      318.50      6.78 o
  -4   0   4      272.01      325.70     14.62 o
  -3   0   4     2009.24     1933.43     41.05 o
  -2   0   4     2599.90     2723.66     39.42 o
  -1   0   4     1112.69     1105.41     37.37 o
   0   0   4       91.89       87.91      2.73 o
   1   0   4      118.78      126.06      3.30 o
   2   0   4     2476.49     2524.95     17.84 o
   3   0   4       51.88       61.40      2.33 o
   4   0   4     1565.83     1821.44     21.18 o
   5   0   4        5.89        8.83      2.04 o
   6   0   4       35.44       36.60      4.61 o
  -6   1   4       28.33       28.49      3.25 o
  -5   1   4       24.40       25.47      2.27 o
  -4   1   4      166.38      165.72      5.04 o
  -3   1   4      993.71      917.11     17.67 o
  -2   1   4      350.05      332.06      3.72 o
  -1   1   4    13717.21    12009.49    255.58 o
   0   1   4      761.66      785.97      8.67 o
   1   1   4       85.73       78.23      2.40 o
   2   1   4     3826.80     4045.32     35.22 o
   3   1   4      269.79      256.51      3.57 o
   4   1   4      741.21      741.96      8.39 o
   5   1   4      306.66      319.72      5.79 o
   6   1   4        8.83       12.07      2.03 o
  -6   2   4       84.86       88.18      5.61 o
  -5   2   4       49.99       46.79      5.43 o
  -4   2   4      879.46      894.70     20.76 o
  -3   2   4      448.20      528.70      5.30 o
  -2   2   4      582.23      567.92      5.50 o
  -1   2   4    12792.26    13095.04    288.97 o
   0   2   4       51.73       46.68      1.17 o
   2   2   4      396.57      431.04      4.83 o
   3   2   4     1395.62     1497.65     33.17 o
   4   2   4        7.29        5.11      2.24 o
   5   2   4       10.45       55.51      6.90 o
   6   2   4       60.52       65.55      2.97 o
  -6   3   4       13.58       14.17      3.92 o
  -5   3   4       74.91       67.30      4.01 o
  -4   3   4      601.56      642.24     21.30 o
  -3   3   4      371.83      386.82      6.90 o
  -2   3   4     1877.05     1808.46     14.36 o
  -1   3   4     1300.64     1256.69     27.45 o
   0   3   4     5954.72     5896.79     56.93 o
   1   3   4     1820.59     1873.80     29.41 o
   2   3   4     2347.32     2621.55     27.92 o
   3   3   4     1864.53     1976.99     14.10 o
   4   3   4      190.71      186.15      6.59 o
   5   3   4       27.07       31.38      2.28 o
   6   3   4       51.91       49.44      2.34 o
  -6   4   4      102.54       93.98      4.61 o
  -5   4   4      235.66      239.02     13.39 o
  -4   4   4      411.46      430.60     21.09 o
  -3   4   4      857.66      879.94     13.14 o
  -2   4   4      795.46      872.65     13.83 o
  -1   4   4      294.68      289.84      5.09 o
   0   4   4     2381.33     2413.23     41.14 o
   1   4   4      273.63      254.62      4.31 o
   2   4   4     3701.15     3860.84     72.13 o
   3   4   4      120.66      129.89      3.28 o
   4   4   4      292.27      325.84      9.65 o
   5   4   4       42.74       36.68      3.12 o
  -5   5   4        4.46        6.95      3.18 o
  -4   5   4       30.25       30.15      3.32 o
  -3   5   4      917.88      956.97     16.34 o
  -2   5   4      432.02      425.67      6.11 o
  -1   5   4     1840.78     1728.29     46.16 o
   0   5   4      723.36      759.88      9.04 o
   1   5   4     1124.90     1062.16     15.41 o
   2   5   4     1638.87     1668.20     27.09 o
   3   5   4       12.11       10.22      1.59 o
   4   5   4      916.55      931.42     22.27 o
   5   5   4       21.39       22.09      2.61 o
  -5   6   4       58.09       55.27      4.55 o
  -4   6   4      532.33      567.69     11.94 o
  -3   6   4      622.00      674.61     12.78 o
  -2   6   4      303.91      303.27      7.94 o
  -1   6   4      138.57      138.89      4.47 o
   0   6   4      495.37      494.87      7.57 o
   1   6   4      919.65      924.88     12.02 o
   2   6   4      316.34      314.64      4.46 o
   3   6   4      842.94      892.46     15.22 o
   4   6   4        4.39        3.74      1.71 o
   5   6   4       57.35       59.51      4.63 o
  -5   7   4       22.28       22.17      3.02 o
  -3   7   4       40.01       46.28      2.42 o
  -2   7   4      882.41      915.69     15.69 o
  -1   7   4       35.41       44.06      3.34 o
   0   7   4     1498.83     1465.79     33.08 o
   1   7   4      620.56      643.88      9.41 o
   2   7   4      395.69      410.64      8.25 o
   3   7   4      662.17      687.73      9.73 o
   4   7   4        3.39        2.61      2.28 o
   5   7   4      163.26      146.52      5.76 o
  -5   8   4       47.62       46.76      3.20 o
  -3   8   4       37.85       39.36      2.43 o
  -2   8   4      110.37      116.35      7.26 o
  -1   8   4      307.93      302.03     12.95 o
   0   8   4      689.52      706.04     34.05 o
   1   8   4      218.93      214.79      6.18 o
   2   8   4     1501.87     1557.75     40.75 o
   3   8   4      149.93      151.94      4.07 o
  -2   9   4       11.89       13.06      6.02 o
  -1   9   4      454.40      474.39     16.26 o
   0   9   4        8.83        2.09      8.34 o
   1   9   4      345.27      353.43     13.72 o
   2   9   4      708.79      684.94     14.48 o
   3   9   4      100.00       94.81      4.72 o
   4   9   4       51.74       46.46      4.72 o
  -4  10   4       95.71       82.62      5.78 o
  -1  10   4      163.72      147.45      7.65 o
   0  10   4       60.12       46.95     14.42 o
  -2 -12   5       36.01       40.29      2.63 o
  -1 -12   5       76.02       83.35      4.66 o
   0 -12   5       78.78       95.04      5.08 o
   1 -12   5      101.63      105.09      4.33 o
   2 -12   5       45.47       44.17      2.27 o
  -3 -11   5        0.73        1.51      1.56 o
  -2 -11   5       29.21       22.25      2.75 o
  -1 -11   5       27.18       32.97      2.63 o
   0 -11   5       37.15       30.45      3.04 o
   1 -11   5       73.72       69.86      2.72 o
   2 -11   5       15.93       14.97      2.51 o
   3 -11   5       47.67       53.13      4.57 o
  -4 -10   5        0.62       -0.14      1.89 o
  -3 -10   5       92.12      106.40      3.79 o
  -2 -10   5      158.72      170.92      5.87 o
  -1 -10   5      210.54      229.39      8.46 o
   0 -10   5      670.74      664.11      9.77 o
   1 -10   5       74.66       78.55      2.78 o
   2 -10   5       34.60       42.20      2.70 o
   3 -10   5       64.31       70.14      3.11 o
  -4  -9   5        9.55        9.35      2.02 o
  -3  -9   5      188.44      184.32      6.46 o
  -2  -9   5       60.23       66.36      3.11 o
  -1  -9   5       35.27       24.04      2.20 o
   0  -9   5      352.30      344.81      4.97 o
   1  -9   5      800.32      847.72     11.61 o
   2  -9   5      339.29      354.86      4.84 o
   3  -9   5        7.77        6.54      2.05 o
   4  -9   5      122.10      119.87      4.12 o
  -5  -8   5        8.43       11.33      2.14 o
  -4  -8   5       35.19       36.71      2.80 o
  -3  -8   5      535.16      537.61     15.42 o
  -2  -8   5      130.80      135.20      2.98 o
  -1  -8   5      372.82      350.49      8.89 o
   0  -8   5      251.32      265.82      5.44 o
   1  -8   5      410.93      410.19     44.55 o
   2  -8   5       84.66       92.25      2.49 o
   3  -8   5      163.24      183.04      3.26 o
   4  -8   5       73.67       77.54      3.46 o
  -5  -7   5       22.53       22.76      2.97 o
  -4  -7   5      450.15      461.45      6.88 o
  -3  -7   5       23.08       19.26      1.48 o
  -2  -7   5      250.13      240.77      5.91 o
  -1  -7   5      616.37      577.44     23.27 o
   0  -7   5       30.04       32.24      2.43 o
   1  -7   5      590.84      590.99      7.72 o
   2  -7   5      139.01      141.30      5.47 o
   3  -7   5      305.19      292.41      4.86 o
   4  -7   5       23.16       19.59      1.62 o
   5  -7   5       13.95       10.32      1.47 o
  -5  -6   5       25.74       28.12      2.12 o
  -4  -6   5      371.30      374.78     12.85 o
  -3  -6   5      180.57      176.42      2.91 o
  -2  -6   5      507.68      537.67     12.41 o
  -1  -6   5      407.13      406.62      5.49 o
   0  -6   5     2597.23     2866.61     33.44 o
   1  -6   5      291.74      298.03      4.71 o
   2  -6   5      811.40      866.09     14.81 o
   3  -6   5      229.53      223.53      4.54 o
   4  -6   5      103.79      126.04      3.29 o
   5  -6   5      168.63      167.32      6.48 o
  -5  -5   5      100.50       92.60      3.54 o
  -4  -5   5      354.33      331.95      5.15 o
  -3  -5   5      406.68      395.54      8.05 o
  -2  -5   5      304.15      292.43      4.71 o
  -1  -5   5     1772.29     1768.37     10.56 o
   0  -5   5     2842.43     2834.12     76.65 o
   1  -5   5       61.89       58.89      2.35 o
   2  -5   5     1319.87     1256.14     15.96 o
   3  -5   5      425.52      433.72      8.64 o
   4  -5   5      136.40      141.53      3.40 o
   5  -5   5        4.32        5.21      1.87 o
  -6  -4   5       77.54       70.32      3.68 o
  -5  -4   5      217.26      221.56      9.01 o
  -4  -4   5       92.87       88.62      2.96 o
  -3  -4   5     1225.59     1230.64     15.50 o
  -2  -4   5      345.64      322.17      5.28 o
  -1  -4   5     4272.17     4256.29     32.86 o
   0  -4   5      291.74      277.96      5.55 o
   1  -4   5     1960.72     2059.02     61.40 o
   2  -4   5      355.56      327.82     11.08 o
   3  -4   5       63.44       65.40      4.18 o
   4  -4   5      633.83      648.81     14.35 o
   5  -4   5       14.48        8.60      1.98 o
  -6  -3   5       16.21       15.66      1.45 o
  -5  -3   5      100.38      104.47      4.34 o
  -4  -3   5      396.16      360.81      4.87 o
  -3  -3   5      197.44      196.47      4.79 o
  -2  -3   5      690.37      695.91      7.54 o
  -1  -3   5     2271.94     2244.10     31.25 o
   0  -3   5     2079.09     2030.21     32.97 o
   1  -3   5     1235.57     1159.04     22.81 o
   2  -3   5      187.47      177.01      4.84 o
   3  -3   5      603.55      564.44     21.95 o
   4  -3   5      350.53      341.48     23.30 o
   5  -3   5      109.05      108.92      4.21 o
   6  -3   5       73.07       68.20      3.43 o
  -6  -2   5       13.79       20.37      1.59 o
  -5  -2   5      134.54      132.64      3.90 o
  -4  -2   5       55.74       86.95      9.41 o
  -3  -2   5       34.93       34.64      2.46 o
  -2  -2   5     2698.43     2811.09     81.24 o
  -1  -2   5      266.32      265.97      4.39 o
   0  -2   5    29413.37    43203.44    432.03 o
   1  -2   5      256.83      248.69      2.66 o
   2  -2   5     1631.40     2082.27     32.35 o
   3  -2   5     1182.69     1185.64     12.11 o
   4  -2   5      356.47      393.96     10.29 o
   5  -2   5      502.71      546.31      9.81 o
   6  -2   5       72.14       64.29      3.40 o
  -6  -1   5       36.66       31.59      1.84 o
  -5  -1   5      152.26      164.25      5.18 o
  -4  -1   5      404.16      409.43      8.56 o
  -3  -1   5     2084.20     1975.11     51.80 o
  -2  -1   5      406.56      367.82      7.81 o
  -1  -1   5     5989.46     5577.48     29.22 o
   0  -1   5      957.21      855.94     45.27 o
   1  -1   5     2773.32     2874.13     27.74 o
   2  -1   5     1695.81     1696.43     20.93 o
   3  -1   5     1915.80     2041.21     18.31 o
   4  -1   5      596.78      597.45     10.04 o
   5  -1   5      101.13       93.50      4.06 o
   6  -1   5       21.48       27.45      2.86 o
  -6   0   5       95.88      102.16      7.04 o
  -5   0   5        6.27       17.20      3.54 o
  -4   0   5        6.83        5.64      2.13 o
  -3   0   5     7128.31     7381.17    183.78 o
  -2   0   5       36.85       34.12      1.21 o
  -1   0   5    12036.33    11795.61    358.09 o
   0   0   5        1.08        2.72      1.02 o
   2   0   5     1119.42     1162.72     13.13 o
   3   0   5      435.27      516.23      8.55 o
   4   0   5     1539.97     1599.59     14.14 o
   5   0   5        3.27        5.29      1.97 o
   6   0   5      216.36      243.50      6.86 o
  -6   1   5       36.40       31.00      2.10 o
  -5   1   5      176.38      173.72      5.24 o
  -4   1   5      384.61      391.41     13.07 o
  -3   1   5     2003.36     2049.20     46.45 o
  -2   1   5      465.19      455.69      6.12 o
  -1   1   5     6269.33     5778.40    124.21 o
   0   1   5     1049.72      960.89     17.82 o
   1   1   5     2659.86     2670.19     45.05 o
   2   1   5     1485.80     1445.79     20.63 o
   3   1   5     1887.72     2071.89     10.38 o
   4   1   5      615.59      624.69     13.72 o
   5   1   5       97.78       95.97      3.54 o
   6   1   5       22.82       28.96      2.28 o
  -6   2   5       12.98       12.08      2.22 o
  -5   2   5      130.60      127.06      4.46 o
  -4   2   5       46.91       60.72      6.62 o
  -3   2   5       38.71       41.18      2.09 o
  -2   2   5     2398.13     2489.41     27.93 o
  -1   2   5      297.47      294.87      5.14 o
   1   2   5      255.52      249.77      4.07 o
   2   2   5     1854.84     2312.12     23.70 o
   3   2   5     1135.60     1142.41      9.77 o
   4   2   5      359.96      407.72      7.55 o
   5   2   5      492.84      528.25     10.04 o
   6   2   5       70.43       56.32      2.89 o
  -6   3   5       18.64       21.69      3.00 o
  -5   3   5       82.58       78.93      4.41 o
  -4   3   5      398.08      403.85     12.98 o
  -3   3   5      209.86      218.32      4.36 o
  -2   3   5      682.75      710.85      5.34 o
  -1   3   5     2211.44     2223.97     57.32 o
   0   3   5     1888.16     1778.45     17.09 o
   1   3   5     1221.06     1151.25     14.95 o
   2   3   5      223.59      215.17      3.44 o
   3   3   5      512.70      493.85      4.69 o
   4   3   5      321.28      331.78     13.80 o
   5   3   5      118.58      102.04      3.82 o
   6   3   5       68.20       62.23      2.68 o
  -6   4   5       76.94       80.78      4.06 o
  -5   4   5      228.85      214.12     16.92 o
  -4   4   5       98.39       96.12      6.71 o
  -3   4   5     1288.54     1326.00     33.81 o
  -2   4   5      346.28      341.89     10.95 o
  -1   4   5     3950.86     3890.69    119.59 o
   0   4   5      266.97      237.23      4.13 o
   1   4   5     1769.91     1859.87     29.26 o
   2   4   5      374.63      357.17      6.86 o
   3   4   5       91.74      107.31      4.94 o
   4   4   5      609.92      595.35     11.33 o
   5   4   5       14.73       10.29      2.36 o
  -5   5   5      107.26       98.73      5.83 o
  -4   5   5      387.25      408.68     15.12 o
  -3   5   5      405.54      436.11     11.91 o
  -2   5   5      282.83      288.30      4.43 o
  -1   5   5     1770.61     1692.82     14.69 o
   0   5   5     3021.47     2993.79     21.31 o
   1   5   5       87.10       80.24      2.25 o
   2   5   5     1316.93     1220.26     32.19 o
   3   5   5      418.31      455.15      6.18 o
   4   5   5      121.32      129.79      4.01 o
   5   5   5        5.15        6.72      3.15 o
  -5   6   5       26.82       24.45      3.57 o
  -4   6   5      348.83      407.58      9.29 o
  -3   6   5      165.61      170.05      4.76 o
  -2   6   5      494.08      549.17     16.73 o
  -1   6   5      425.60      410.23      8.43 o
   0   6   5     2682.01     3000.89     66.78 o
   1   6   5      302.06      280.00      6.18 o
   2   6   5      778.15      807.80     18.49 o
   3   6   5      223.88      217.27      4.67 o
   4   6   5      124.26      138.47      4.19 o
   5   6   5      169.48      171.30      6.56 o
  -5   7   5       21.58       23.33      2.92 o
  -3   7   5       14.11       13.06      1.82 o
  -2   7   5      266.96      271.27      8.92 o
  -1   7   5      647.93      601.62     40.66 o
   0   7   5       26.79       36.17      3.01 o
   1   7   5      585.93      542.54      7.16 o
   2   7   5      139.01      145.21      4.68 o
   3   7   5      296.62      277.18      8.39 o
   4   7   5       18.50       14.05      2.49 o
   5   7   5        9.88        8.61      2.62 o
  -5   8   5        9.55       10.54      3.53 o
  -3   8   5      510.40      584.63     22.11 o
  -2   8   5      131.94      140.57      3.93 o
  -1   8   5      408.85      411.72     23.31 o
   0   8   5      255.01      255.11      9.77 o
   1   8   5      405.50      427.35     16.42 o
   2   8   5       92.81       98.77      5.09 o
   3   8   5      149.84      166.22     13.85 o
  -2   9   5       60.22       66.17      3.26 o
  -1   9   5       26.94       24.00      6.55 o
   0   9   5      342.70      328.28     13.46 o
   1   9   5      781.92      874.47     22.39 o
   2   9   5      305.04      288.09     16.22 o
   4   9   5      128.34      114.83      6.21 o
  -4  10   5        1.52       -1.72      2.82 o
  -1  10   5      208.68      222.01      9.34 o
   0  10   5      650.17      623.72     28.83 o
  -2 -12   6        4.41        5.06      1.82 o
  -1 -12   6        6.98        6.71      2.52 o
   0 -12   6       51.62       51.35      2.80 o
   1 -12   6       24.76       25.06      2.55 o
   2 -12   6       79.33       69.56      4.36 o
  -3 -11   6       14.65       16.11      1.76 o
  -2 -11   6      154.84      180.69      7.85 o
  -1 -11   6        1.83        1.96      1.99 o
   0 -11   6      154.92      178.76      5.95 o
   1 -11   6       31.63       30.27      3.21 o
   2 -11   6       80.72       75.36      5.59 o
   3 -11   6      220.37      249.03     33.67 o
  -4 -10   6       85.57       83.10      4.78 o
  -3 -10   6        7.27       11.63      2.02 o
  -2 -10   6       56.12       64.22      3.26 o
  -1 -10   6       34.76       29.52      2.86 o
   0 -10   6       79.47       77.67      3.16 o
   1 -10   6      257.54      291.00      5.04 o
   2 -10   6       34.88       42.12      2.67 o
   3 -10   6       76.76       71.80      3.72 o
  -4  -9   6      114.70       93.46      3.70 o
  -3  -9   6      141.13      152.94      6.97 o
  -2  -9   6       14.26        8.31      1.90 o
  -1  -9   6      662.79      663.94     15.05 o
   0  -9   6       27.36       27.03      2.58 o
   1  -9   6      786.76      786.37      7.75 o
   2  -9   6      261.65      269.52      9.12 o
   3  -9   6       65.33       72.93      3.14 o
   4  -9   6      182.32      169.95     10.55 o
  -5  -8   6       38.01       34.01      2.49 o
  -4  -8   6       92.28       76.94      5.00 o
  -3  -8   6      164.88      173.24      6.72 o
  -2  -8   6      147.26      162.05      6.58 o
  -1  -8   6       91.83       88.57      2.48 o
   0  -8   6      248.21      240.84     11.72 o
   1  -8   6       41.23       31.68      5.95 o
   2  -8   6       97.23       92.07      2.70 o
   3  -8   6       46.94       51.38      1.87 o
   4  -8   6       58.79       57.76      2.49 o
  -5  -7   6       46.48       48.17      6.06 o
  -4  -7   6       39.11       39.25      2.59 o
  -3  -7   6      358.84      366.38     12.46 o
  -2  -7   6      747.21      730.65     17.93 o
  -1  -7   6      678.09      644.92     11.98 o
   0  -7   6     1424.02     1392.68     17.61 o
   1  -7   6      147.53      124.44     22.27 o
   2  -7   6     1022.48     1005.86     19.67 o
   3  -7   6      634.10      624.79     11.50 o
   4  -7   6       39.67       35.20      2.14 o
   5  -7   6       49.96       53.33      2.71 o
  -5  -6   6       67.89       63.00      3.03 o
  -4  -6   6      300.73      296.36     11.01 o
  -3  -6   6       66.01       66.94      2.35 o
  -2  -6   6      283.63      267.72     12.36 o
  -1  -6   6      181.28      192.54      8.32 o
   0  -6   6      184.58      181.75      3.81 o
   1  -6   6     1785.40     1753.88     43.39 o
   2  -6   6      362.42      350.34      8.24 o
   3  -6   6      217.29      196.70      7.22 o
   4  -6   6       64.56       61.31      2.42 o
   5  -6   6      153.74      147.11      4.22 o
  -5  -5   6       40.85       45.68      3.48 o
  -4  -5   6      142.73      124.96      3.41 o
  -3  -5   6      572.28      519.99     17.23 o
  -2  -5   6       89.79       85.00      3.01 o
  -1  -5   6     3315.24     3083.99     57.41 o
   0  -5   6     2206.16     2197.65     32.42 o
   1  -5   6     2186.55     2128.61     45.57 o
   2  -5   6     1238.48     1171.09     24.31 o
   3  -5   6      327.99      308.44      9.90 o
   4  -5   6      684.29      714.69     11.13 o
   5  -5   6       49.21       44.35      2.49 o
  -6  -4   6        4.20        6.58      1.99 o
  -5  -4   6      170.75      165.58      4.65 o
  -4  -4   6      384.30      412.90      6.03 o
  -3  -4   6      666.15      659.36     10.41 o
  -2  -4   6      464.20      425.35     12.10 o
  -1  -4   6      213.78      196.55      4.91 o
   0  -4   6     3944.22     4025.00     54.25 o
   1  -4   6      187.57      181.99      4.53 o
   2  -4   6     1503.69     1440.67     30.20 o
   3  -4   6      287.76      253.30     10.57 o
   4  -4   6      538.47      550.84      9.76 o
   5  -4   6       22.44       18.86      2.49 o
  -6  -3   6       28.67       23.44      2.68 o
  -5  -3   6      142.37      119.99      4.65 o
  -4  -3   6      429.84      418.71      6.92 o
  -3  -3   6      324.97      311.33      5.94 o
  -2  -3   6     2133.17     2027.36     31.40 o
  -1  -3   6     4314.24     4066.03     59.14 o
   0  -3   6     2657.74     2541.13     59.52 o
   1  -3   6     1180.47     1184.11     18.05 o
   2  -3   6     2290.02     2527.63     34.64 o
   3  -3   6      419.72      417.10      7.56 o
   4  -3   6      498.24      497.59     14.46 o
   5  -3   6      187.80      191.39      5.09 o
  -6  -2   6       31.25       25.16      1.69 o
  -5  -2   6      104.40       98.65      4.31 o
  -4  -2   6      738.41      685.86     16.49 o
  -3  -2   6      268.90      235.55      8.54 o
  -2  -2   6     1025.96      988.08     13.29 o
  -1  -2   6     1725.83     1814.47     34.52 o
   0  -2   6      114.13      111.96      6.38 o
   1  -2   6     4388.34     4850.15     56.83 o
   2  -2   6      776.39      853.59     15.28 o
   3  -2   6     1475.79     1648.77     23.79 o
   4  -2   6      289.88      314.14      9.07 o
   5  -2   6      142.56      136.98      7.50 o
   6  -2   6        8.64        7.61      1.82 o
  -6  -1   6       27.78       28.18      1.68 o
  -5  -1   6       51.17       55.80      2.97 o
  -4  -1   6      126.68      119.07      4.65 o
  -3  -1   6      796.78      697.11     18.07 o
  -2  -1   6     2112.95     1807.08     37.92 o
  -1  -1   6     5123.83     4646.16     69.17 o
   0  -1   6      983.37      939.05      9.23 o
   1  -1   6     1607.46     1604.01     16.56 o
   2  -1   6     1274.11     1366.05     21.40 o
   3  -1   6     1132.19     1205.49     25.32 o
   4  -1   6     1718.16     1772.75     18.33 o
   5  -1   6       96.76       91.30      3.97 o
   6  -1   6       39.47       40.21      2.60 o
  -6   0   6        9.86       13.37      1.67 o
  -5   0   6      164.59      169.52      6.14 o
  -4   0   6       84.56       93.20      4.78 o
  -3   0   6      977.95      893.78     39.83 o
  -2   0   6      429.92      475.49      9.79 o
  -1   0   6      270.50      266.36      6.64 o
   0   0   6     1744.21     2075.20     19.33 o
   1   0   6      394.09      408.92      5.50 o
   2   0   6     2283.06     2502.03     20.23 o
   3   0   6      534.36      585.73     11.70 o
   4   0   6       29.81      142.75     21.78 o
   5   0   6      216.66      188.59      4.27 o
   6   0   6        0.21        6.51      2.08 o
  -6   1   6       26.90       26.11      3.40 o
  -5   1   6       45.70       50.02      3.23 o
  -4   1   6      117.72      112.35      3.17 o
  -3   1   6      854.08      799.83     13.57 o
  -2   1   6     2203.08     2012.92     25.83 o
  -1   1   6     5547.83     5057.15     73.63 o
   0   1   6     1180.29     1133.10     36.65 o
   1   1   6     1628.86     1551.38     41.24 o
   2   1   6     1228.09     1282.11     31.31 o
   3   1   6     1118.74     1201.53     15.36 o
   4   1   6     1724.04     1796.50     22.87 o
   5   1   6      120.65      118.36      3.88 o
   6   1   6       28.98       33.55      3.67 o
  -6   2   6       30.45       27.73      2.87 o
  -5   2   6      103.55       94.83      4.09 o
  -4   2   6      741.11      749.99     14.59 o
  -3   2   6      303.29      296.45     13.08 o
  -2   2   6      997.88     1005.48     10.91 o
  -1   2   6     1783.64     1997.44     53.66 o
   0   2   6      110.64      103.10      1.87 o
   1   2   6     4678.17     5168.09    121.97 o
   2   2   6      819.98      887.15     16.80 o
   3   2   6     1454.21     1639.84     23.84 o
   4   2   6      292.41      311.08      6.68 o
   5   2   6      120.22      119.63      7.48 o
   6   2   6        9.00        8.26      1.63 o
  -6   3   6       30.66       30.17      2.94 o
  -5   3   6      134.87      112.28      4.15 o
  -4   3   6      456.46      464.10     14.06 o
  -3   3   6      327.03      347.90      6.16 o
  -2   3   6     2212.64     2143.70     32.44 o
  -1   3   6     4079.70     4000.90     86.40 o
   0   3   6     2271.40     2110.41     25.10 o
   1   3   6     1371.56     1445.52     15.66 o
   2   3   6     2501.86     2576.53     74.48 o
   3   3   6      412.00      394.23      8.00 o
   4   3   6      480.02      460.99      9.39 o
   5   3   6      202.75      193.82      5.82 o
  -6   4   6        5.58        4.52      2.04 o
  -5   4   6      178.18      174.09      7.75 o
  -4   4   6      430.33      437.17     29.60 o
  -3   4   6      661.79      726.08     15.84 o
  -2   4   6      491.44      489.54     17.89 o
  -1   4   6      211.47      192.12      2.49 o
   0   4   6     3847.09     3833.41     62.53 o
   1   4   6      214.44      217.65      4.24 o
   2   4   6     1573.99     1513.22     34.24 o
   3   4   6      284.92      277.83      4.66 o
   4   4   6      555.58      540.86     10.37 o
   5   4   6       19.87       18.91      3.52 o
  -5   5   6       46.57       45.76      4.47 o
  -4   5   6      127.76      116.27      8.74 o
  -3   5   6      510.71      528.25     19.50 o
  -2   5   6       90.98       91.77      2.60 o
  -1   5   6     3353.52     2985.08     48.96 o
   0   5   6     2348.21     2389.59     32.45 o
   1   5   6     2263.98     2197.24     42.72 o
   2   5   6     1202.42     1155.81     34.73 o
   3   5   6      323.73      364.52      6.29 o
   4   5   6      695.22      695.95      8.51 o
   5   5   6       54.54       50.88      4.46 o
  -5   6   6       65.95       64.21      4.75 o
  -4   6   6      297.55      326.83     27.66 o
  -3   6   6       55.04       57.58      3.21 o
  -2   6   6      276.93      274.86      6.06 o
  -1   6   6      185.42      205.87      7.10 o
   0   6   6      192.27      203.95      5.88 o
   1   6   6     1824.44     1739.80     20.28 o
   2   6   6      371.29      364.51     12.31 o
   3   6   6      251.06      236.68      6.82 o
   4   6   6       71.40       73.46      3.84 o
   5   6   6      148.98      136.44      6.02 o
  -5   7   6       45.61       44.14      3.70 o
  -3   7   6      377.04      409.68     14.96 o
  -2   7   6      748.91      755.56     19.66 o
  -1   7   6      664.23      665.47     15.73 o
   0   7   6     1423.93     1480.68     42.49 o
   1   7   6      169.15      158.78      3.67 o
   2   7   6     1084.52     1064.31     37.01 o
   3   7   6      647.05      637.25     58.69 o
   4   7   6       37.61       35.60      5.03 o
   5   7   6       44.64       48.82      3.66 o
  -5   8   6       38.42       32.23      4.95 o
  -3   8   6      194.40      233.96      5.36 o
  -2   8   6      155.07      176.75     10.80 o
  -1   8   6       94.61       90.44      5.30 o
   0   8   6      273.85      257.27     21.37 o
   1   8   6       35.81       37.46      2.95 o
   2   8   6      133.57      121.00      7.46 o
   3   8   6       50.15       50.68      4.92 o
   4   8   6       65.60       55.95      5.66 o
  -2   9   6       15.03       13.10      2.56 o
  -1   9   6      660.66      693.20     30.88 o
   0   9   6       28.41       22.15      5.43 o
   1   9   6      695.72      739.81     17.80 o
   2   9   6      225.04      203.72     33.20 o
  -4  10   6       85.84       88.58      5.49 o
  -1  10   6       33.27       28.80      4.85 o
   0  10   6       75.29       63.61      6.34 o
  -2 -12   7       35.31       41.37      2.41 o
  -1 -12   7       68.56       62.13      4.05 o
   0 -12   7       73.24       81.66      3.06 o
   1 -12   7       32.41       31.09      2.66 o
  -3 -11   7        2.00        2.68      1.52 o
  -2 -11   7       66.81       69.35      4.61 o
  -1 -11   7       24.32       24.34      2.48 o
   0 -11   7        2.54        0.59      2.11 o
   1 -11   7       65.20       66.60      3.75 o
   2 -11   7       73.28       66.00      3.02 o
  -3 -10   7       72.97       80.19      4.39 o
  -2 -10   7      119.48      125.95      4.85 o
  -1 -10   7      223.00      240.19      6.61 o
   0 -10   7       99.26       96.51      4.72 o
   1 -10   7       83.81       78.15      3.68 o
   2 -10   7      346.35      389.35     20.41 o
   3 -10   7        9.75       11.16      2.19 o
  -4  -9   7       34.17       33.07      2.38 o
  -3  -9   7       15.11       15.52      1.92 o
  -2  -9   7       76.82       77.34      3.65 o
  -1  -9   7        6.66        7.04      1.90 o
   0  -9   7       97.91       90.47      3.61 o
   1  -9   7       61.19       45.43      3.53 o
   2  -9   7      196.51      179.98     10.35 o
   3  -9   7       85.31       83.31      4.55 o
   4  -9   7       10.76       15.13      1.94 o
  -4  -8   7       58.19       66.53      3.65 o
  -3  -8   7        0.07        7.47      2.78 o
  -2  -8   7      310.01      332.99      4.52 o
  -1  -8   7      773.44      792.99     22.82 o
   0  -8   7      321.61      291.04      5.28 o
   1  -8   7     2514.89     2503.71     67.11 o
   2  -8   7      305.10      305.04      9.60 o
   3  -8   7       64.90       70.01      3.24 o
   4  -8   7       28.34       32.21      2.07 o
  -5  -7   7       57.82       63.74      4.15 o
  -4  -7   7       63.68       57.86      5.62 o
  -3  -7   7       66.31       64.69      2.58 o
  -2  -7   7      493.93      514.47      6.21 o
  -1  -7   7       56.23       49.91      3.65 o
   0  -7   7       61.87       49.99      3.39 o
   1  -7   7      477.28      424.60     18.74 o
   2  -7   7     1216.97     1213.76     47.57 o
   3  -7   7      247.30      222.05      4.24 o
   4  -7   7       38.99       37.71      1.94 o
   5  -7   7       32.28       30.70      2.23 o
  -5  -6   7       85.35       85.54      5.35 o
  -4  -6   7       81.75       93.38      6.31 o
  -3  -6   7       32.29       33.64      2.05 o
  -2  -6   7     1751.51     1762.94     34.04 o
  -1  -6   7      625.39      595.37     14.58 o
   0  -6   7     1174.63     1064.28     39.79 o
   1  -6   7      206.74      187.79      6.40 o
   2  -6   7      410.19      366.77     19.78 o
   3  -6   7      136.06      134.92      4.34 o
   4  -6   7      324.84      313.38      8.56 o
   5  -6   7      107.65       99.58      4.13 o
  -5  -5   7      130.03      115.50      6.99 o
  -4  -5   7      461.79      466.68     22.52 o
  -3  -5   7      428.43      421.97     14.04 o
  -2  -5   7      269.36      242.70      5.51 o
  -1  -5   7      305.94      285.21      9.52 o
   0  -5   7      137.82      153.57      4.44 o
   1  -5   7      891.53      856.75     17.96 o
   2  -5   7      226.92      189.15      3.93 o
   3  -5   7      135.50      116.58      5.09 o
   4  -5   7      167.00      156.51      3.82 o
   5  -5   7      131.93      107.92      3.23 o
  -6  -4   7       48.78       46.94      3.02 o
  -5  -4   7       94.87      101.60      3.21 o
  -4  -4   7      279.76      262.20      8.60 o
  -3  -4   7      190.50      183.55     10.94 o
  -2  -4   7      323.81      289.60      7.06 o
  -1  -4   7     5573.74     5496.85    161.36 o
   0  -4   7      201.22      178.17      5.75 o
   1  -4   7    13472.12    13745.65     75.14 o
   2  -4   7       50.55       38.77      1.63 o
   3  -4   7      560.61      533.50     16.78 o
   4  -4   7      394.58      401.38     10.22 o
   5  -4   7      115.35      136.43      4.26 o
  -6  -3   7       25.06       15.35      2.21 o
  -5  -3   7       98.68       81.29      4.21 o
  -4  -3   7      348.17      344.38     10.70 o
  -3  -3   7      240.07      234.57      8.06 o
  -2  -3   7      319.74      305.65      7.84 o
  -1  -3   7      429.78      394.06      9.28 o
   0  -3   7     1385.12     1332.79     34.34 o
   1  -3   7      559.06      457.46     10.41 o
   2  -3   7     3709.03     4342.58     87.75 o
   3  -3   7      608.78      645.18     27.04 o
   4  -3   7      141.36      141.56      3.82 o
   5  -3   7      112.71      106.16      3.96 o
  -6  -2   7       20.31       20.34      2.63 o
  -5  -2   7      121.12      119.24      3.78 o
  -4  -2   7      226.17      254.32     27.53 o
  -3  -2   7      155.65      137.00      6.68 o
  -2  -2   7     9221.21     9496.02    210.81 o
  -1  -2   7      181.71      170.31      4.88 o
   0  -2   7     1585.44     1480.58     53.64 o
   1  -2   7       94.64       88.51      3.19 o
   2  -2   7     7293.19     8591.77    153.65 o
   3  -2   7      784.91      823.22     17.74 o
   4  -2   7      246.87      264.00     13.22 o
   5  -2   7      183.15      194.89      7.36 o
  -6  -1   7        5.42        5.89      1.72 o
  -5  -1   7       98.16      101.57      4.50 o
  -4  -1   7      417.10      401.77     17.85 o
  -3  -1   7      388.76      342.06     10.00 o
  -2  -1   7     1287.74     1229.01     34.07 o
  -1  -1   7      773.72      709.84     18.21 o
   0  -1   7      975.86      915.17     27.31 o
   1  -1   7     1404.21     1341.76     19.21 o
   2  -1   7     1121.31     1136.39     21.60 o
   3  -1   7      949.13      998.61     37.40 o
   4  -1   7      697.04      640.51     26.14 o
   5  -1   7      245.73      214.94      6.98 o
   6  -1   7        6.44        4.21      1.67 o
  -6   0   7      129.35      156.02      9.96 o
  -5   0   7       40.42       39.62      3.27 o
  -4   0   7      389.14      367.67     14.09 o
  -3   0   7       11.81       44.12      4.25 o
  -2   0   7        0.17        0.85      0.92 o
  -1   0   7    13760.87    13099.79    206.99 o
   0   0   7        2.46        3.37      0.72 o
   1   0   7     2108.34     1842.81     66.84 o
   2   0   7      425.79      436.15      7.08 o
   3   0   7       45.20      138.67      5.28 o
   4   0   7     1375.97     1514.44     17.84 o
   5   0   7        1.28        9.01      2.15 o
   6   0   7      176.38      193.97      4.22 o
  -6   1   7        3.40        4.18      1.64 o
  -5   1   7       86.94       91.98      4.08 o
  -4   1   7      408.16      396.27     10.26 o
  -3   1   7      428.06      380.00     13.34 o
  -2   1   7     1323.36     1323.77     29.66 o
  -1   1   7      845.75      784.42     14.16 o
   0   1   7      947.86      892.56     18.89 o
   1   1   7     1383.65     1364.22     33.23 o
   2   1   7     1105.73     1038.32     48.06 o
   3   1   7     1019.53     1134.26     11.34 o
   4   1   7      606.89      667.94     10.11 o
   5   1   7      216.30      172.17      5.37 o
   6   1   7        7.52        5.90      1.86 o
  -6   2   7       19.69       18.45      1.88 o
  -5   2   7      132.46      131.13      4.57 o
  -4   2   7      194.49      235.01     20.95 o
  -3   2   7      154.00      149.16      4.09 o
  -2   2   7     9020.43     9528.60    236.91 o
  -1   2   7      162.44      174.01      4.76 o
   0   2   7     1748.47     1618.24     24.39 o
   1   2   7       87.32       92.94      2.75 o
   2   2   7     7211.74     8074.33    202.21 o
   3   2   7      784.86      811.28      9.10 o
   4   2   7      213.86      244.67     12.89 o
   5   2   7      200.13      205.86      7.92 o
  -6   3   7       28.11       21.50      2.34 o
  -5   3   7      100.55       88.89      5.84 o
  -4   3   7      353.55      358.88      9.75 o
  -3   3   7      218.27      234.66      6.49 o
  -2   3   7      248.97      265.94      7.16 o
  -1   3   7      375.34      412.43     15.10 o
   0   3   7     1415.08     1346.16     13.92 o
   1   3   7      521.23      450.17      7.16 o
   2   3   7     3462.93     3698.28    117.85 o
   3   3   7      607.90      601.26      9.14 o
   4   3   7      140.13      146.90      4.71 o
   5   3   7      111.09       99.51      9.25 o
  -6   4   7       46.33       49.02      3.10 o
  -5   4   7       90.91       93.92      5.68 o
  -4   4   7      290.07      289.29     19.62 o
  -3   4   7      164.53      183.26     13.88 o
  -2   4   7      327.48      323.20      9.17 o
  -1   4   7     5247.35     5276.89     89.71 o
   0   4   7      228.11      210.93      7.00 o
   1   4   7    13092.27    14201.74    163.42 o
   2   4   7       61.11       46.83      1.99 o
   3   4   7      565.24      576.41      6.84 o
   4   4   7      390.08      378.68      6.87 o
   5   4   7      119.47      140.77      6.69 o
  -5   5   7      134.29      117.94      8.96 o
  -4   5   7      423.85      451.77     31.94 o
  -3   5   7      397.66      416.65     15.73 o
  -2   5   7      268.79      254.96      8.26 o
  -1   5   7      295.04      268.64      5.08 o
   0   5   7      128.10      147.27      4.06 o
   1   5   7      846.04      829.62     12.03 o
   2   5   7      257.79      219.68      8.31 o
   3   5   7      139.74      134.50      4.05 o
   4   5   7      151.85      139.13      3.89 o
   5   5   7      126.29      120.13      6.04 o
  -5   6   7       84.28       85.14      4.83 o
  -4   6   7       96.30      104.50     13.21 o
  -3   6   7       29.22       32.04      2.30 o
  -2   6   7     1778.40     1814.98     51.51 o
  -1   6   7      628.46      563.36     16.33 o
   0   6   7     1226.51     1245.47     43.78 o
   1   6   7      200.71      185.17      3.93 o
   2   6   7      400.69      398.92     21.33 o
   3   6   7      135.82      127.63      7.62 o
   4   6   7      315.28      321.79      6.24 o
   5   6   7      112.71      118.65     10.67 o
  -5   7   7       60.59       61.25      3.87 o
  -4   7   7       57.57       40.93      5.59 o
  -3   7   7       80.91       88.33      7.07 o
  -2   7   7      464.15      472.08      8.75 o
  -1   7   7       57.00       55.97      2.69 o
   0   7   7       66.92       71.00      6.10 o
   1   7   7      472.39      434.82      5.94 o
   2   7   7     1180.21     1244.54     54.68 o
   3   7   7      212.36      185.73      8.35 o
   4   7   7       28.69       30.32      4.62 o
   5   7   7       33.71       34.12      2.62 o
  -3   8   7        1.94       19.86      2.56 o
  -2   8   7      327.68      368.05      6.65 o
  -1   8   7      755.40      817.96     20.41 o
   0   8   7      308.81      290.22      9.86 o
   1   8   7     2568.93     2852.94     28.33 o
   2   8   7      313.43      297.41     28.32 o
   3   8   7       99.82       95.54     13.91 o
   4   8   7       28.65       32.02      4.44 o
  -2   9   7       84.74       95.95      5.01 o
  -1   9   7        4.36        3.77      4.01 o
   0   9   7       93.93       74.56      4.45 o
   1   9   7       51.42       38.15      4.22 o
   2   9   7      233.05      205.88     18.02 o
   4   9   7       13.94       17.74      3.57 o
  -1  10   7      216.91      245.97     10.23 o
   0  10   7      132.62      117.14      8.49 o
  -1 -12   8        6.33        9.46      2.24 o
   0 -12   8        0.81        0.65      1.62 o
   1 -12   8        2.66        1.08      1.75 o
  -3 -11   8       49.26       36.55      3.77 o
  -2 -11   8      105.09      121.26     13.14 o
  -1 -11   8       27.56       28.62      2.53 o
   0 -11   8      182.44      188.32     10.83 o
   1 -11   8       15.78       10.71      2.37 o
   2 -11   8      122.32      100.79      4.95 o
  -3 -10   8        6.06        5.03      1.90 o
  -2 -10   8       53.23       51.66      3.34 o
  -1 -10   8        1.86        0.61      2.52 o
   0 -10   8        0.43        0.89      1.75 o
   1 -10   8       81.67       73.76      4.26 o
   2 -10   8        5.17        8.45      2.14 o
   3 -10   8       26.90       26.20      3.23 o
  -4  -9   8       16.43       11.71      1.97 o
  -3  -9   8       74.23       78.91      3.32 o
  -2  -9   8       24.22       17.01      1.96 o
  -1  -9   8      776.53      771.06     18.70 o
   0  -9   8       48.49       46.49      2.48 o
   1  -9   8      463.05      447.56     12.65 o
   2  -9   8      305.36      290.95     16.51 o
   3  -9   8       84.33       83.07      4.08 o
   4  -9   8      120.97      115.12      4.99 o
  -4  -8   8       82.47       88.52      4.60 o
  -3  -8   8      167.47      177.39      5.16 o
  -2  -8   8       10.54       11.80      1.89 o
  -1  -8   8      147.07      138.08      3.74 o
   0  -8   8      486.64      468.51     12.94 o
   1  -8   8       85.52       83.33      2.47 o
   2  -8   8      354.68      341.01     14.95 o
   3  -8   8       64.74       62.40      2.56 o
   4  -8   8       89.15       83.93      5.54 o
  -5  -7   8       37.95       39.27      3.62 o
  -4  -7   8       20.76       23.21      2.65 o
  -3  -7   8      305.61      323.08      7.33 o
  -2  -7   8      533.96      568.80     10.78 o
  -1  -7   8      136.99      135.14      8.23 o
   0  -7   8     1790.89     1618.33     14.59 o
   1  -7   8     1004.88      919.83     39.51 o
   2  -7   8     1278.90     1248.28     21.58 o
   3  -7   8      388.22      352.90      8.49 o
   4  -7   8        3.75        3.12      1.56 o
  -5  -6   8       65.15       67.95      6.52 o
  -4  -6   8       42.21       45.92      3.29 o
  -3  -6   8     1159.66     1200.57     30.43 o
  -2  -6   8      116.10      107.42      6.20 o
  -1  -6   8      278.07      296.09      6.77 o
   0  -6   8       30.48       23.92      2.33 o
   1  -6   8      171.20      156.91      5.35 o
   2  -6   8      151.07      144.24      6.37 o
   3  -6   8      231.23      231.80      6.51 o
   4  -6   8      179.07      153.14      5.01 o
   5  -6   8       61.92       49.94      2.72 o
  -5  -5   8       61.14       59.33      3.53 o
  -4  -5   8      148.15      145.46      4.82 o
  -3  -5   8      365.15      351.62     11.07 o
  -2  -5   8       30.82       24.24      4.93 o
  -1  -5   8     2027.27     1851.16    112.92 o
   0  -5   8      263.32      256.83     10.00 o
   1  -5   8     1914.68     1714.37     23.12 o
   2  -5   8     1146.42     1034.67     26.66 o
   3  -5   8      263.27      243.10     15.63 o
   4  -5   8       75.47       79.12      2.77 o
   5  -5   8       74.46       66.00      3.11 o
  -5  -4   8       56.46       58.08      3.42 o
  -4  -4   8      193.22      192.38      9.77 o
  -3  -4   8      408.70      387.12     20.99 o
  -2  -4   8      218.45      234.47      6.81 o
  -1  -4   8      247.60      233.20     11.56 o
   0  -4   8     2118.89     2498.39    114.65 o
   1  -4   8      161.24      152.81      4.81 o
   2  -4   8      958.11      951.53     30.70 o
   3  -4   8      503.59      469.54     22.69 o
   4  -4   8       24.57       40.18      6.05 o
   5  -4   8      137.48      123.88      4.42 o
  -6  -3   8       29.90       27.33      2.42 o
  -5  -3   8       83.23       68.59      4.03 o
  -4  -3   8      101.01       89.64      3.69 o
  -3  -3   8      502.12      501.73     19.93 o
  -2  -3   8     3328.34     2887.99     58.19 o
  -1  -3   8     2092.34     1879.65     85.26 o
   0  -3   8     4657.68     4361.61    241.63 o
   1  -3   8      567.06      470.42     17.53 o
   2  -3   8      560.36      547.40     18.99 o
   3  -3   8      661.37      674.31     32.44 o
   4  -3   8      108.08      110.40      4.69 o
   5  -3   8      425.56      432.43     11.52 o
  -6  -2   8        1.91        2.27      1.77 o
  -5  -2   8       11.50       15.48      3.58 o
  -4  -2   8      403.39      361.11     11.30 o
  -3  -2   8      417.81      384.75     17.09 o
  -2  -2   8     1086.18     1211.63     85.11 o
  -1  -2   8     1470.11     1543.22     49.46 o
   0  -2   8       17.25       15.54      1.28 o
   1  -2   8      280.19      317.62     14.58 o
   2  -2   8      757.93      766.36     18.71 o
   3  -2   8      184.47      182.92      5.35 o
   4  -2   8      722.06      764.45     19.90 o
   5  -2   8      212.59      211.84      4.69 o
  -6  -1   8       56.11       51.21      3.31 o
  -5  -1   8       22.78       20.93      2.96 o
  -4  -1   8      520.85      495.67      8.85 o
  -3  -1   8      512.77      528.71     13.13 o
  -2  -1   8      674.38      642.44     15.69 o
  -1  -1   8      606.81      536.31     22.54 o
   0  -1   8     2856.24     2895.41     41.97 o
   1  -1   8     2252.93     1981.67     72.67 o
   2  -1   8     1693.07     1714.10     38.39 o
   3  -1   8     1385.98     1446.70     60.18 o
   4  -1   8      539.67      519.90     39.90 o
   5  -1   8      295.45      287.05     12.34 o
  -6   0   8       18.47       15.62      2.55 o
  -5   0   8       79.95       72.33      5.49 o
  -4   0   8      574.54      560.46     12.66 o
  -3   0   8      621.82      566.01     25.25 o
  -2   0   8     2340.73     2569.70    100.29 o
  -1   0   8      130.50      120.60      3.55 o
   0   0   8      744.60      918.92      8.73 o
   1   0   8      328.48      302.28      3.95 o
   2   0   8     2739.30     3069.44     87.27 o
   3   0   8     1302.82     1406.42     16.02 o
   4   0   8      620.69      645.05     21.27 o
   5   0   8      151.69      136.71      4.54 o
  -6   1   8       55.72       49.19      2.75 o
  -5   1   8       28.09       31.72      2.72 o
  -4   1   8      506.94      480.69     14.12 o
  -3   1   8      489.75      476.53     17.86 o
  -2   1   8      716.14      680.99     21.03 o
  -1   1   8      698.04      600.83     22.85 o
   0   1   8     2761.63     2612.26     41.81 o
   1   1   8     2093.77     2061.43     47.93 o
   2   1   8     1654.85     1578.11     48.50 o
   3   1   8     1416.79     1523.78     17.11 o
   4   1   8      449.17      443.44     11.40 o
   5   1   8      292.26      286.26     17.44 o
  -6   2   8        1.71        0.18      1.49 o
  -5   2   8        6.49        7.68      2.34 o
  -4   2   8      403.12      382.31     13.57 o
  -3   2   8      346.56      388.79     18.65 o
  -2   2   8     1110.77     1181.84     41.06 o
  -1   2   8     1489.99     1616.73     37.42 o
   0   2   8       18.04       13.81      0.77 o
   1   2   8      270.62      321.50     11.53 o
   2   2   8      721.33      687.77     13.25 o
   3   2   8      186.16      203.56      8.61 o
   4   2   8      686.60      723.87      9.55 o
   5   2   8      237.38      241.66     19.20 o
  -6   3   8       29.45       28.97      2.22 o
  -5   3   8      102.52       96.10      6.17 o
  -4   3   8      117.48      108.87      5.33 o
  -3   3   8      513.74      535.01      8.67 o
  -2   3   8     3219.53     3137.85     52.25 o
  -1   3   8     2274.20     2260.23     29.72 o
   0   3   8     4909.15     4551.92    107.13 o
   1   3   8      570.86      517.61      8.76 o
   2   3   8      469.23      435.91      6.41 o
   3   3   8      678.28      628.27     16.43 o
   4   3   8      124.67      123.78      3.91 o
   5   3   8      426.86      392.37     23.74 o
  -5   4   8       55.46       48.50      3.06 o
  -4   4   8      195.65      203.01      9.02 o
  -3   4   8      409.51      438.74     15.06 o
  -2   4   8      226.53      244.86      4.88 o
  -1   4   8      250.91      245.47      5.16 o
   0   4   8     2035.76     2413.57     79.20 o
   1   4   8      158.42      147.25      3.15 o
   2   4   8     1028.39     1027.05     26.35 o
   3   4   8      515.29      489.70     14.91 o
   4   4   8       40.24       40.57      4.59 o
   5   4   8      145.35      134.18     14.51 o
  -5   5   8       65.98       59.31      6.09 o
  -4   5   8      157.26      158.16      6.80 o
  -3   5   8      364.02      409.85     17.69 o
  -2   5   8       16.97       11.26      1.51 o
  -1   5   8     2155.73     1969.07     35.92 o
   0   5   8      308.29      321.93     15.44 o
   1   5   8     1933.81     1801.68     31.51 o
   2   5   8     1226.39     1181.99     18.73 o
   3   5   8      283.32      258.25      9.67 o
   4   5   8       82.86       84.41      3.84 o
   5   5   8       79.15       73.55      5.41 o
  -5   6   8       69.79       57.98      5.34 o
  -4   6   8       42.27       42.19      5.99 o
  -3   6   8     1220.61     1437.83     13.76 o
  -2   6   8      120.83      110.28      3.01 o
  -1   6   8      320.08      319.12      5.38 o
   0   6   8       31.42       35.15      2.44 o
   1   6   8      177.65      168.76      3.65 o
   2   6   8      159.68      152.85      3.63 o
   3   6   8      216.69      214.17      6.76 o
   4   6   8      167.94      139.73      4.87 o
   5   6   8       68.49       63.33      5.43 o
  -5   7   8       38.67       37.34      3.01 o
  -4   7   8       18.69       16.14      4.16 o
  -3   7   8      292.31      322.81      7.03 o
  -2   7   8      548.54      574.49      8.55 o
  -1   7   8      139.02      137.54      3.89 o
   0   7   8     1798.53     1860.14     80.03 o
   1   7   8      960.76      940.95      8.53 o
   2   7   8     1204.60     1189.80     26.83 o
   3   7   8      348.34      302.13     13.88 o
   4   7   8        5.16        3.25      3.88 o
  -2   8   8       11.68       30.95      8.11 o
  -1   8   8      152.16      156.94      5.81 o
   0   8   8      472.69      502.15     19.15 o
   1   8   8       89.72       97.41      4.36 o
   2   8   8      376.83      375.08     15.86 o
   3   8   8       73.80       51.99      7.18 o
   4   8   8       91.91       87.31      6.59 o
  -2   9   8       24.17       20.24      3.73 o
  -1   9   8      738.27      806.51     45.03 o
   0   9   8       41.32       34.96      3.83 o
   1   9   8      452.66      482.76      9.18 o
   2   9   8      338.24      323.50     10.31 o
   0  10   8        0.84        0.68      4.65 o
  -1 -12   9       26.83       23.74      2.68 o
   0 -12   9       38.90       38.61      2.19 o
   1 -12   9       92.22       74.73      7.46 o
  -2 -11   9       13.43       14.39      2.66 o
  -1 -11   9       38.62       43.71      2.61 o
   0 -11   9       12.68       10.68      2.20 o
   1 -11   9        7.16        4.29      2.08 o
   2 -11   9       41.35       30.85      2.73 o
  -3 -10   9       54.62       52.24      2.81 o
  -2 -10   9       11.71       13.41      3.30 o
  -1 -10   9      133.58      149.20      6.48 o
   0 -10   9      293.37      262.88     11.12 o
   1 -10   9       97.69       82.05      5.97 o
   2 -10   9      465.82      528.05     30.10 o
   3 -10   9       11.32       11.36      3.29 o
  -4  -9   9       39.74       37.58      4.41 o
  -3  -9   9        4.44        1.73      2.23 o
  -2  -9   9      190.91      189.42      6.48 o
  -1  -9   9      149.09      131.96      4.59 o
   0  -9   9       21.84       24.71      2.01 o
   1  -9   9        5.20        9.23      1.64 o
   2  -9   9       38.62       40.38      2.72 o
   3  -9   9      216.07      221.08     17.12 o
  -4  -8   9      124.78      107.16      8.37 o
  -3  -8   9       20.78       25.93      3.62 o
  -2  -8   9      143.85      153.09      3.52 o
  -1  -8   9      482.72      489.30     14.12 o
   0  -8   9      451.10      439.45     14.75 o
   1  -8   9      672.88      659.24     10.56 o
   2  -8   9       22.82       24.35      1.60 o
   3  -8   9      458.40      491.75     22.22 o
   4  -8   9       15.28       15.55      1.93 o
  -5  -7   9        5.28        6.20      3.21 o
  -4  -7   9        2.01        1.30      1.76 o
  -3  -7   9       97.30      102.84      3.30 o
  -2  -7   9       29.33       34.51      2.04 o
  -1  -7   9      271.23      272.45     18.65 o
   0  -7   9        3.69       -0.14      3.26 o
   1  -7   9      292.65      269.05      7.47 o
   2  -7   9      914.49      945.61     13.62 o
   3  -7   9       34.10       33.14      2.05 o
   4  -7   9      202.05      191.73      6.67 o
  -5  -6   9      105.85      110.21      9.13 o
  -4  -6   9       71.29       63.74      3.37 o
  -3  -6   9      139.99      142.19      3.47 o
  -2  -6   9      325.78      343.67      5.88 o
  -1  -6   9      246.32      256.63      8.89 o
   0  -6   9     1405.87     1333.28    160.35 o
   1  -6   9      257.21      255.10     18.08 o
   2  -6   9      478.39      460.17     21.55 o
   3  -6   9       53.57       51.25      3.00 o
   4  -6   9      118.91      102.28      3.87 o
   5  -6   9       46.61       46.86      2.46 o
  -5  -5   9        9.80        8.16      1.70 o
  -4  -5   9      164.40      161.58      5.12 o
  -3  -5   9      502.19      481.71     13.61 o
  -2  -5   9      191.40      196.52      7.88 o
  -1  -5   9      226.96      203.54      4.59 o
   0  -5   9      250.26      254.05     12.32 o
   1  -5   9      407.22      398.28     18.18 o
   2  -5   9       59.74       64.36      3.45 o
   3  -5   9     1058.63     1105.46     41.45 o
   4  -5   9      284.58      255.46      5.42 o
   5  -5   9       22.31       18.52      1.82 o
  -5  -4   9       20.08       19.65      2.45 o
  -4  -4   9      439.04      432.16     10.24 o
  -3  -4   9       57.50       77.58      3.34 o
  -2  -4   9       91.21       87.66      9.76 o
  -1  -4   9     1878.41     1885.39     61.45 o
   0  -4   9      298.96      305.92     15.58 o
   1  -4   9     6040.41     6019.03    179.99 o
   2  -4   9       12.13       10.74      1.39 o
   3  -4   9      727.76      757.32     26.43 o
   4  -4   9      149.72      147.86      3.79 o
   5  -4   9       80.91       83.46      3.38 o
  -6  -3   9       10.66        5.80      1.68 o
  -5  -3   9       48.86       46.01      3.40 o
  -4  -3   9       89.34       75.32      3.22 o
  -3  -3   9      958.86     1009.07     18.13 o
  -2  -3   9     2418.88     2170.66     80.53 o
  -1  -3   9     1664.03     1597.09     17.33 o
   0  -3   9      189.58      193.44      7.44 o
   1  -3   9       71.65       93.56      5.56 o
   2  -3   9      894.04      909.54     36.27 o
   3  -3   9      324.02      330.01      8.86 o
   4  -3   9      590.84      639.37     16.28 o
   5  -3   9        1.07       -0.42      2.39 o
  -6  -2   9       32.89       36.04      2.57 o
  -5  -2   9      170.05      163.70      7.24 o
  -4  -2   9      185.71      188.54      8.85 o
  -3  -2   9      291.35      290.72     15.70 o
  -2  -2   9     3007.87     3087.43     25.62 o
  -1  -2   9      233.03      235.98     11.10 o
   0  -2   9    15581.37    15397.32    863.08 o
   1  -2   9       15.52       13.20      1.15 o
   2  -2   9     1921.10     1974.33     45.26 o
   3  -2   9      137.98      127.29      8.36 o
   4  -2   9      235.03      282.94     11.19 o
   5  -2   9      252.07      261.07      6.85 o
  -6  -1   9       13.79       10.51      1.97 o
  -5  -1   9       55.46       52.82      4.75 o
  -4  -1   9      431.03      405.44      8.25 o
  -3  -1   9      394.22      405.77     14.78 o
  -2  -1   9      495.46      491.16     10.43 o
  -1  -1   9      274.99      234.33     12.72 o
   0  -1   9      190.18      207.40      3.24 o
   1  -1   9      364.99      337.65     10.11 o
   2  -1   9      519.12      461.89     19.93 o
   3  -1   9     1081.10     1062.54     18.08 o
   4  -1   9      862.52      819.50     35.87 o
   5  -1   9       78.77       69.54      3.40 o
  -6   0   9       60.95       63.14      4.33 o
  -5   0   9        7.11        9.77      2.60 o
  -4   0   9      456.67      456.24     11.24 o
  -3   0   9      356.47      322.80      8.70 o
  -2   0   9      239.78      232.79      8.63 o
  -1   0   9     2461.57     2389.96     71.28 o
   0   0   9       11.09       10.41      0.81 o
   1   0   9    10283.16    11632.87    361.88 o
   2   0   9        8.41        5.95      1.68 o
   3   0   9     1174.48     1215.94     15.91 o
   4   0   9       42.94       45.18      2.42 o
   5   0   9       11.22       13.65      2.38 o
  -6   1   9       13.91       14.83      2.58 o
  -5   1   9       58.62       54.68      3.06 o
  -4   1   9      434.71      422.04     11.23 o
  -3   1   9      376.64      349.92     17.83 o
  -2   1   9      537.91      479.22     19.44 o
  -1   1   9      355.72      278.98     14.08 o
   0   1   9      176.15      188.44      3.73 o
   1   1   9      418.39      446.48      7.40 o
   2   1   9      525.68      504.42     14.39 o
   3   1   9     1032.56      988.61     11.74 o
   4   1   9      899.87      830.22     35.88 o
   5   1   9      109.07       87.84      8.17 o
  -6   2   9       35.41       30.53      2.36 o
  -5   2   9      168.70      165.98      7.44 o
  -4   2   9      184.24      183.18      8.54 o
  -3   2   9      295.02      292.60      8.35 o
  -2   2   9     3139.42     3155.59     30.52 o
  -1   2   9      236.09      236.82      6.91 o
   0   2   9    15520.44    15370.97    224.78 o
   1   2   9       13.23       11.46      1.21 o
   2   2   9     1857.03     2054.90    104.54 o
   3   2   9      131.28      117.94      4.81 o
   4   2   9      264.62      305.58     19.36 o
   5   2   9      261.06      260.01      7.33 o
  -5   3   9       56.67       47.42      2.90 o
  -4   3   9      100.88       88.57      4.68 o
  -3   3   9      968.42     1043.43     31.77 o
  -2   3   9     2356.35     2394.26     34.80 o
  -1   3   9     1627.79     1651.30     17.82 o
   0   3   9      226.64      204.01      3.68 o
   1   3   9       80.77       98.56      2.37 o
   2   3   9      904.25      920.15     13.16 o
   3   3   9      303.13      256.89     10.26 o
   4   3   9      595.10      604.08     14.02 o
   5   3   9        2.24       -1.21      2.30 o
  -5   4   9       18.27       12.44      1.98 o
  -4   4   9      424.56      408.27     13.74 o
  -3   4   9       52.90       86.35      4.77 o
  -2   4   9       78.41       84.07      3.10 o
  -1   4   9     2025.41     2198.25     22.62 o
   0   4   9      305.06      300.14      8.86 o
   1   4   9     6378.23     6861.93    108.99 o
   2   4   9       15.27       15.72      1.63 o
   3   4   9      664.50      671.64     24.97 o
   4   4   9      153.45      158.15      5.49 o
   5   4   9       94.26      109.13     12.37 o
  -5   5   9       10.17        8.54      1.97 o
  -4   5   9      138.64      139.62      5.61 o
  -3   5   9      467.01      491.03     27.51 o
  -2   5   9      158.65      155.63      4.76 o
  -1   5   9      253.06      237.62      3.81 o
   0   5   9      294.93      297.55      9.29 o
   1   5   9      429.06      433.29      5.01 o
   2   5   9       54.33       64.66      2.48 o
   3   5   9     1064.82      993.71     16.54 o
   4   5   9      279.50      272.55     13.95 o
   5   5   9       19.46       21.79      2.75 o
  -5   6   9      103.74      103.93      4.35 o
  -4   6   9       76.11       61.64      4.71 o
  -3   6   9      170.91      197.00      8.88 o
  -2   6   9      280.93      302.35      7.16 o
  -1   6   9      249.82      252.85      6.47 o
   0   6   9     1297.76     1349.90     47.49 o
   1   6   9      272.01      262.16      4.64 o
   2   6   9      475.38      477.47     25.61 o
   3   6   9       57.78       54.44      3.48 o
   4   6   9       89.31       81.75      7.22 o
   5   6   9       48.06       54.00      2.86 o
  -5   7   9        4.28        5.43      1.65 o
  -4   7   9        1.40       -0.77      3.26 o
  -3   7   9      102.13      114.35      4.67 o
  -2   7   9       19.67       24.48      2.63 o
  -1   7   9      265.24      262.95     11.60 o
   0   7   9        5.82        6.43      2.06 o
   1   7   9      279.89      268.99      5.09 o
   2   7   9      805.02      826.91     19.98 o
   3   7   9       42.25       38.57      3.68 o
   4   7   9      195.99      221.54      9.06 o
  -4   8   9      127.33      112.38      6.80 o
  -2   8   9      151.78      168.12     16.28 o
  -1   8   9      503.40      536.92     29.66 o
   0   8   9      441.44      394.40      9.83 o
   1   8   9      630.17      677.61     22.23 o
   2   8   9       20.57       24.98      2.71 o
   3   8   9      472.75      544.10     16.09 o
   4   8   9       14.41       16.24      3.79 o
  -1   9   9      147.13      154.47     10.59 o
   0   9   9       17.50       16.14      3.27 o
   1   9   9        4.64        7.60      3.87 o
   2   9   9       34.89       28.73      4.61 o
  -3  10   9       58.62       62.22      5.11 o
   0 -12  10      130.88      141.97      3.88 o
  -2 -11  10       41.57       47.66      2.56 o
  -1 -11  10       47.90       40.98      2.98 o
   0 -11  10      117.54      123.83      3.87 o
   1 -11  10       20.94       21.51      2.51 o
   2 -11  10      135.23      117.68      7.28 o
  -3 -10  10       10.87       11.40      1.81 o
  -2 -10  10       61.91       61.30      4.63 o
  -1 -10  10       82.50       84.68      3.66 o
   0 -10  10       24.20       23.52      2.53 o
   1 -10  10      148.83      135.70      4.28 o
   2 -10  10       23.19       27.61      2.82 o
   3 -10  10       56.85       64.74      3.63 o
  -4  -9  10      108.04      113.90      5.93 o
  -3  -9  10       35.08       33.90      2.69 o
  -2  -9  10        3.23        2.93      1.97 o
  -1  -9  10      183.76      199.59      3.94 o
   0  -9  10       70.61       56.55      3.18 o
   1  -9  10      479.77      442.69     11.48 o
   2  -9  10       14.52       14.40      2.47 o
   3  -9  10       91.13       84.88      3.44 o
  -4  -8  10       29.48       31.60      2.39 o
  -3  -8  10      178.60      173.35      5.64 o
  -2  -8  10      653.54      683.76     18.85 o
  -1  -8  10      124.79      117.97      2.76 o
   0  -8  10      324.58      317.94     10.83 o
   1  -8  10        4.50        6.73      1.40 o
   2  -8  10      254.88      282.88      8.63 o
   3  -8  10      106.06      109.53      4.13 o
   4  -8  10       59.41       63.65      2.75 o
  -4  -7  10       17.80       11.40      2.16 o
  -3  -7  10      142.19      131.39      4.14 o
  -2  -7  10      461.41      464.92      6.11 o
  -1  -7  10      160.22      147.56      3.45 o
   0  -7  10     1730.75     1788.47     20.15 o
   1  -7  10      108.36      103.74      3.63 o
   2  -7  10      110.02      105.47      2.82 o
   3  -7  10      119.39      113.49      3.53 o
   4  -7  10       58.55       55.49      2.62 o
  -5  -6  10        4.16        8.39      1.32 o
  -4  -6  10       46.38       44.06      2.87 o
  -3  -6  10      215.41      211.22     12.85 o
  -2  -6  10      224.07      209.17      3.68 o
  -1  -6  10      921.93      973.85     27.64 o
   0  -6  10       51.27       56.05      4.26 o
   1  -6  10      106.08      103.03      5.58 o
   2  -6  10       67.07       62.47      3.72 o
   3  -6  10      292.81      264.82      8.52 o
   4  -6  10      200.91      195.33      5.66 o
  -5  -5  10       99.00       93.30      5.04 o
  -4  -5  10      360.83      346.55     12.42 o
  -3  -5  10      225.71      214.61      3.84 o
  -2  -5  10      704.72      698.05     14.48 o
  -1  -5  10     1335.89     1344.13     24.11 o
   0  -5  10     1149.10     1189.24     59.40 o
   1  -5  10     1738.53     1727.04     61.25 o
   2  -5  10       27.71       29.02      6.81 o
   3  -5  10      925.37      904.19     35.11 o
   4  -5  10      269.64      259.92      5.45 o
   5  -5  10        2.66        2.73      1.59 o
  -5  -4  10       62.06       62.57      4.43 o
  -4  -4  10       26.51       36.53      3.15 o
  -3  -4  10      134.49      124.74      3.45 o
  -2  -4  10      657.50      646.51     23.25 o
  -1  -4  10      137.08      132.88      5.96 o
   0  -4  10      284.81      318.42     16.74 o
   1  -4  10      133.79      137.14      4.33 o
   2  -4  10      179.47      168.88      4.72 o
   3  -4  10      617.68      604.45     22.19 o
   4  -4  10      216.01      222.56      6.40 o
   5  -4  10      135.60      125.59      4.18 o
  -5  -3  10       59.08       62.96      5.75 o
  -4  -3  10      272.87      264.15      5.53 o
  -3  -3  10      208.86      199.75      5.85 o
  -2  -3  10      170.65      157.01      9.71 o
  -1  -3  10      401.05      394.64     11.49 o
   0  -3  10     1894.47     1776.57     68.62 o
   1  -3  10      492.02      468.44     21.06 o
   2  -3  10     1012.41      935.67     53.64 o
   3  -3  10      418.02      437.90     21.72 o
   4  -3  10      179.64      186.97      9.35 o
   5  -3  10       34.11       38.53      2.86 o
  -5  -2  10        7.83       17.90      4.64 o
  -4  -2  10       43.06       41.93      2.89 o
  -3  -2  10     1329.89     1236.15     27.05 o
  -2  -2  10      209.86      217.01      6.01 o
  -1  -2  10     1807.43     1888.65     89.26 o
   0  -2  10        7.46        6.93      1.54 o
   1  -2  10     4108.19     5095.88     71.85 o
   2  -2  10      618.04      543.06     19.56 o
   3  -2  10      221.85      201.94     10.42 o
   4  -2  10      652.22      652.93     19.72 o
   5  -2  10       47.55       49.90      4.04 o
  -6  -1  10       13.93       18.32      1.92 o
  -5  -1  10      126.87      131.49      6.36 o
  -4  -1  10      134.10      134.32      4.45 o
  -3  -1  10      186.70      195.61     24.10 o
  -2  -1  10      675.58      699.11     12.88 o
  -1  -1  10     1777.04     1667.75     65.63 o
   0  -1  10      555.93      545.10      5.69 o
   1  -1  10     3048.86     2933.30     67.43 o
   2  -1  10     1206.40     1060.08     33.95 o
   3  -1  10      980.41      888.44     14.01 o
   4  -1  10      148.80      138.96      3.63 o
   5  -1  10       16.29       13.87      2.72 o
  -6   0  10        1.45       -0.71      2.21 o
  -5   0  10       16.28       13.05      2.49 o
  -4   0  10      120.54      128.99      8.28 o
  -3   0  10      236.16      220.63      6.41 o
  -2   0  10     3588.39     3391.72     36.09 o
  -1   0  10      198.99      194.40      6.66 o
   0   0  10      330.98      349.64      5.13 o
   1   0  10      575.53      611.04      6.80 o
   2   0  10       50.81       61.80      3.75 o
   3   0  10     1527.18     1394.45     18.37 o
   4   0  10       72.46       53.87      2.68 o
   5   0  10      158.45      142.96      6.91 o
  -6   1  10       17.88       18.75      2.52 o
  -5   1  10      126.73      121.60      4.90 o
  -4   1  10      153.24      173.17      6.54 o
  -3   1  10      208.23      182.62      7.57 o
  -2   1  10      679.10      635.30      9.53 o
  -1   1  10     1606.61     1424.33     55.15 o
   0   1  10      551.10      521.99      8.07 o
   1   1  10     3122.27     3301.65     36.83 o
   2   1  10     1241.96     1314.20     25.00 o
   3   1  10      910.23      852.47     18.07 o
   4   1  10      124.08      114.93      4.60 o
   5   1  10       23.91       18.20      3.64 o
  -5   2  10       10.24       14.27      2.30 o
  -4   2  10       44.03       39.10      2.56 o
  -3   2  10     1361.41     1256.51     22.71 o
  -2   2  10      211.15      206.80      7.89 o
  -1   2  10     1780.18     1784.71     36.49 o
   0   2  10        7.05        6.88      0.76 o
   1   2  10     4185.88     5168.22    119.39 o
   2   2  10      625.64      651.75      8.35 o
   3   2  10      225.30      210.10      6.19 o
   4   2  10      638.16      619.25     17.96 o
   5   2  10       42.88       39.58      3.27 o
  -5   3  10       59.83       64.66      2.97 o
  -4   3  10      260.41      252.33      9.69 o
  -3   3  10      175.11      184.34     10.01 o
  -2   3  10      180.43      182.54      5.79 o
  -1   3  10      492.92      531.95     10.26 o
   0   3  10     1989.45     1625.04     33.66 o
   1   3  10      414.89      408.58      6.99 o
   2   3  10      937.27      947.23      9.83 o
   3   3  10      413.50      401.23     22.00 o
   4   3  10      167.67      158.93      4.20 o
   5   3  10       27.67       29.28      2.68 o
  -5   4  10       59.29       58.85      3.13 o
  -4   4  10       14.83       20.94      4.30 o
  -3   4  10      125.81      132.40      5.97 o
  -2   4  10      606.72      646.25      9.15 o
  -1   4  10      144.53      140.38      2.89 o
   0   4  10      336.54      347.88      7.82 o
   1   4  10      124.54      122.75      2.91 o
   2   4  10      143.07      156.65      6.36 o
   3   4  10      604.37      584.19     25.55 o
   4   4  10      215.30      210.77     11.89 o
   5   4  10      141.52      122.87      6.27 o
  -5   5  10       95.37       95.55      3.61 o
  -4   5  10      352.12      336.67     29.01 o
  -3   5  10      264.05      283.51      6.94 o
  -2   5  10      712.11      704.61     13.03 o
  -1   5  10     1305.73     1313.71     13.23 o
   0   5  10     1129.99     1056.51     22.75 o
   1   5  10     1769.44     1729.97     10.73 o
   2   5  10       39.35       33.17      2.23 o
   3   5  10      907.99      857.57     36.21 o
   4   5  10      267.94      255.47     13.76 o
   5   5  10        3.60        1.47      1.67 o
  -5   6  10        4.00        1.49      1.52 o
  -4   6  10       48.16       43.29      3.90 o
  -3   6  10      198.69      195.26      8.23 o
  -2   6  10      246.74      243.87      8.01 o
  -1   6  10      885.68      923.06     14.10 o
   0   6  10       49.62       50.98      2.38 o
   1   6  10       95.59      121.12     14.06 o
   2   6  10       91.92       88.07      3.24 o
   3   6  10      341.97      327.24     18.80 o
   4   6  10      201.18      207.55      5.93 o
  -5   7  10       95.07      100.58      5.24 o
  -4   7  10       21.73       20.70      4.10 o
  -3   7  10      116.83      117.76      5.40 o
  -2   7  10      465.77      484.10      9.86 o
  -1   7  10      164.30      156.10      4.64 o
   0   7  10     1748.13     1592.73     53.89 o
   1   7  10       87.44       81.06      3.62 o
   2   7  10       98.57       97.46      4.06 o
   3   7  10      124.39      111.17      7.50 o
   4   7  10       51.62       49.64      3.92 o
  -4   8  10       32.50       30.42      4.29 o
  -2   8  10      642.27      749.73     31.13 o
  -1   8  10      117.63      114.37      5.75 o
   0   8  10      340.12      306.92      9.62 o
   1   8  10        4.08        5.38      2.03 o
   2   8  10      282.65      331.30      6.76 o
  -4   9  10      112.48      112.43      5.44 o
  -3   9  10       35.50       39.36      4.89 o
  -1   9  10      182.03      195.58      9.17 o
   0   9  10       66.36       52.80      4.08 o
   1   9  10      507.74      499.83     21.60 o
  -3  10  10       12.28        8.35      3.35 o
   3  10  10       55.51       57.22      5.47 o
  -2 -11  11       25.13       23.63      1.82 o
  -1 -11  11       49.54       44.24      3.63 o
   0 -11  11       19.75       16.12      2.10 o
   1 -11  11       50.14       49.62      3.02 o
  -3 -10  11       72.71       69.96      4.43 o
  -2 -10  11       44.06       44.12      3.76 o
  -1 -10  11       33.93       41.75      2.50 o
   0 -10  11      163.87      154.93      5.45 o
   1 -10  11       91.88       84.08      3.56 o
   2 -10  11       85.09       75.65      3.72 o
  -3  -9  11       24.28       25.01      2.32 o
  -2  -9  11      162.46      159.38      5.48 o
  -1  -9  11       46.55       39.74      2.59 o
   0  -9  11      205.50      195.59      4.28 o
   1  -9  11       64.50       63.68      3.84 o
   2  -9  11       29.05       30.09      2.24 o
   3  -9  11       79.90       75.43      3.25 o
  -4  -8  11       43.37       45.27      3.24 o
  -3  -8  11       14.27       18.72      2.60 o
  -2  -8  11      231.41      229.56      8.51 o
  -1  -8  11       19.52       16.88      1.59 o
   0  -8  11      130.60      129.88      3.08 o
   1  -8  11       56.29       45.70      1.95 o
   2  -8  11       32.05       28.60      1.98 o
   3  -8  11       83.17       74.92      3.68 o
   4  -8  11        0.08        0.99      1.67 o
  -4  -7  11        7.77        5.61      2.41 o
  -3  -7  11      209.25      197.40     10.37 o
  -2  -7  11       20.00       18.67      1.84 o
  -1  -7  11      867.99      833.45     17.30 o
   0  -7  11      811.96      783.66     25.91 o
   1  -7  11      316.03      311.75      9.36 o
   2  -7  11      117.05      113.16      3.71 o
   3  -7  11        4.20        4.81      1.78 o
   4  -7  11      207.74      196.43      6.11 o
  -5  -6  11       26.83       31.93      2.59 o
  -4  -6  11        6.31       11.02      1.84 o
  -3  -6  11      275.54      270.37      9.97 o
  -2  -6  11        4.88       10.61      1.64 o
  -1  -6  11      262.20      252.62     26.93 o
   0  -6  11     1559.05     1695.98     30.87 o
   1  -6  11      104.83      102.77      5.35 o
   2  -6  11     2363.72     2400.69     46.15 o
   3  -6  11       17.90       18.38      2.08 o
   4  -6  11      248.54      244.09      5.58 o
  -5  -5  11       23.90       24.87      2.08 o
  -4  -5  11       89.38       85.26      4.22 o
  -3  -5  11       62.08       58.05      2.65 o
  -2  -5  11      550.08      519.07     19.68 o
  -1  -5  11      309.78      267.10     17.03 o
   0  -5  11     1047.12     1094.92     61.84 o
   1  -5  11     1062.54     1160.16     26.73 o
   2  -5  11      169.02      160.32      6.28 o
   3  -5  11     1563.03     1563.94     48.36 o
   4  -5  11       44.94       40.08      2.45 o
   5  -5  11      239.24      197.32      5.63 o
  -5  -4  11       95.37      103.91      4.90 o
  -4  -4  11      148.72      141.51      5.94 o
  -3  -4  11     1019.95      998.69     20.26 o
  -2  -4  11      195.96      194.18      8.04 o
  -1  -4  11     1511.01     1581.32     64.58 o
   0  -4  11      243.68      231.19      9.12 o
   1  -4  11     1742.15     1911.77     65.48 o
   2  -4  11       20.39       25.79      2.24 o
   3  -4  11      522.92      525.90     18.62 o
   4  -4  11        3.40        2.59      1.82 o
   5  -4  11      143.68      126.91      5.75 o
  -5  -3  11      146.45      158.00      9.53 o
  -4  -3  11      145.73      125.28      5.56 o
  -3  -3  11      691.85      627.65     23.67 o
  -2  -3  11      669.21      653.55     22.36 o
  -1  -3  11     1233.91     1229.85     48.53 o
   0  -3  11      914.10      926.65     21.91 o
   1  -3  11       39.71       39.55      2.19 o
   2  -3  11      345.02      305.73      9.37 o
   3  -3  11      141.36      123.64      8.26 o
   4  -3  11      202.42      198.82      5.77 o
   5  -3  11      133.51      136.31      4.91 o
  -5  -2  11      249.42      279.13      7.98 o
  -4  -2  11       76.29       80.25      3.48 o
  -3  -2  11      622.03      596.91     14.10 o
  -2  -2  11       88.72      101.51      7.42 o
  -1  -2  11       59.35       56.98      3.13 o
   0  -2  11     1701.91     1781.49     28.23 o
   1  -2  11       89.73       88.74      2.31 o
   2  -2  11     2675.53     2613.91     75.57 o
   3  -2  11       47.71       41.37      3.62 o
   4  -2  11        8.11       30.45      4.08 o
   5  -2  11       63.91       57.72      4.79 o
  -5  -1  11       45.74       42.64      3.96 o
  -4  -1  11       68.23       59.24      3.15 o
  -3  -1  11      186.35      173.86      6.91 o
  -2  -1  11     1171.13     1083.57     45.66 o
  -1  -1  11      737.04      700.29     33.20 o
   0  -1  11      104.41      114.02      2.97 o
   1  -1  11     1024.59     1054.01     15.25 o
   2  -1  11      376.43      368.74      8.89 o
   3  -1  11      423.94      394.66      8.78 o
   4  -1  11      454.71      396.33      9.03 o
   5  -1  11      236.92      236.19     14.42 o
  -5   0  11       30.72       23.84      3.51 o
  -4   0  11      418.25      456.32     10.25 o
  -3   0  11        6.52       10.85      4.23 o
  -2   0  11      273.73      257.75      9.25 o
  -1   0  11     1350.61     1152.20     14.81 o
   0   0  11        5.65        8.36      1.06 o
   1   0  11     7310.44     8208.62    144.67 o
   2   0  11      106.39      114.23      4.78 o
   3   0  11     2826.25     2937.06     68.65 o
   4   0  11       17.57       11.55      1.97 o
   5   0  11       40.72       40.22      4.55 o
  -5   1  11       42.29       31.45      2.84 o
  -4   1  11       59.23       56.08      3.33 o
  -3   1  11      192.24      171.76      8.52 o
  -2   1  11     1181.48     1061.71     16.09 o
  -1   1  11      626.01      590.76     13.12 o
   0   1  11      106.15      116.85      2.20 o
   1   1  11     1030.28     1110.85      8.18 o
   2   1  11      419.77      468.97      5.83 o
   3   1  11      389.08      399.67      8.08 o
   4   1  11      490.62      431.15      8.88 o
   5   1  11      239.37      236.56      7.64 o
  -5   2  11      244.95      255.70      5.96 o
  -4   2  11       73.61       81.84      4.02 o
  -3   2  11      630.45      644.27     36.39 o
  -2   2  11       77.51       90.95      5.48 o
  -1   2  11       63.15       54.98      1.80 o
   0   2  11     1588.37     1598.81     27.32 o
   1   2  11       94.83       97.74      2.37 o
   2   2  11     2734.40     2999.34     77.43 o
   3   2  11       46.13       43.20      3.66 o
   4   2  11       16.96       47.59      6.61 o
   5   2  11       62.49       61.66      3.33 o
  -5   3  11      147.01      167.66      7.63 o
  -4   3  11      141.94      131.08      4.90 o
  -3   3  11      651.04      608.60     17.90 o
  -2   3  11      686.26      647.98     19.82 o
  -1   3  11     1395.06     1304.84     24.98 o
   0   3  11      996.66      945.54     17.14 o
   1   3  11       17.78       17.31      1.52 o
   2   3  11      401.25      406.93      5.54 o
   3   3  11      135.23      129.62      4.34 o
   4   3  11      238.39      234.89      7.93 o
   5   3  11      128.91      124.23      4.27 o
  -5   4  11      104.29      110.85      3.54 o
  -4   4  11      136.09      135.92      4.86 o
  -3   4  11     1001.64     1063.35     30.19 o
  -2   4  11      177.27      179.13      5.45 o
  -1   4  11     1521.97     1635.82     19.02 o
   0   4  11      243.32      223.55      6.39 o
   1   4  11     1590.77     1609.48     35.84 o
   2   4  11       16.57       14.26      1.96 o
   3   4  11      556.82      626.41     48.56 o
   4   4  11        4.24        4.56      1.81 o
   5   4  11      135.81      118.74      6.01 o
  -5   5  11       24.80       22.62      1.63 o
  -4   5  11       98.55       95.89      5.35 o
  -3   5  11       72.74       67.99      3.59 o
  -2   5  11      544.36      553.33     15.69 o
  -1   5  11      274.28      262.45      4.44 o
   0   5  11      982.45      941.88     17.23 o
   1   5  11     1085.84     1134.12     25.02 o
   2   5  11      190.10      180.89      4.28 o
   3   5  11     1488.35     1506.20     23.50 o
   4   5  11       57.23       58.23      3.65 o
   5   5  11      239.59      193.78      5.55 o
  -5   6  11       24.99       26.91      2.03 o
  -4   6  11        5.80        9.02      2.78 o
  -3   6  11      298.02      303.85      9.26 o
  -2   6  11        1.61        8.50      1.89 o
  -1   6  11      275.14      260.84      7.62 o
   0   6  11     1599.86     1582.97     14.70 o
   1   6  11      104.75       94.35      3.61 o
   2   6  11     2409.36     2592.65     58.35 o
   3   6  11       19.81       17.74      2.57 o
   4   6  11      279.73      236.50     10.78 o
  -4   7  11        8.68        5.05      2.95 o
  -2   7  11       15.14       17.59      2.74 o
  -1   7  11      903.94      899.78     18.01 o
   0   7  11      812.42      785.26     12.20 o
   1   7  11      286.37      286.23      9.58 o
   2   7  11      121.95      124.75      3.99 o
   3   7  11        4.60        6.10      2.93 o
   4   7  11      222.12      205.43     11.60 o
  -4   8  11       46.01       42.01      2.83 o
  -2   8  11      234.49      239.97     13.44 o
  -1   8  11        9.54       11.25      3.03 o
   0   8  11      130.48      121.62      4.21 o
   1   8  11       77.16       59.51      3.40 o
   2   8  11       36.39       37.53      3.28 o
   4   8  11        0.07       -0.74      4.09 o
  -3   9  11       21.81       26.84      3.99 o
  -1   9  11       44.27       35.16      6.06 o
   0   9  11      194.65      185.38      7.63 o
   1   9  11       66.28       71.02      5.24 o
   3   9  11       73.65       64.57      6.89 o
  -3  10  11       76.92       75.70      4.51 o
  -1 -11  12        3.60        1.57      2.09 o
   0 -11  12      173.22      185.66      6.51 o
   1 -11  12        3.68        3.80      1.71 o
  -2 -10  12       60.61       71.18      3.90 o
  -1 -10  12      169.38      159.47     10.21 o
   0 -10  12       28.83       28.87      2.43 o
   1 -10  12      532.23      521.44     18.13 o
   2 -10  12        2.53        3.59      1.85 o
  -3  -9  12       62.18       59.46      3.52 o
  -2  -9  12       77.36       71.32      4.51 o
  -1  -9  12       93.58       91.19      5.15 o
   0  -9  12        1.49        0.87      1.93 o
   1  -9  12      132.96      127.09      5.63 o
   2  -9  12       27.40       24.27      2.32 o
   3  -9  12      105.05       86.15      4.33 o
  -4  -8  12        1.96        6.22      2.82 o
  -3  -8  12       83.46       89.80      3.47 o
  -2  -8  12      178.87      166.78      5.78 o
  -1  -8  12      177.75      181.29      6.28 o
   0  -8  12       43.38       46.03      2.08 o
   1  -8  12       58.60       52.76      2.17 o
   2  -8  12      162.78      166.06      6.69 o
   3  -8  12       59.26       58.85      3.18 o
  -4  -7  12       21.97       24.95      2.95 o
  -3  -7  12      101.22       81.97      3.72 o
  -2  -7  12      294.71      261.85      9.61 o
  -1  -7  12        6.24        8.88      1.66 o
   0  -7  12      374.00      354.73     12.17 o
   1  -7  12        6.04        1.34      1.50 o
   2  -7  12      223.92      208.92      6.03 o
   3  -7  12        8.48        9.76      2.01 o
   4  -7  12      105.21       96.62      5.34 o
  -4  -6  12       32.62       35.59      3.78 o
  -3  -6  12       25.27       34.68      4.49 o
  -2  -6  12      190.64      179.07      6.67 o
  -1  -6  12      694.15      652.58     16.06 o
   0  -6  12      146.12      154.14     10.93 o
   1  -6  12     2053.24     2205.84     51.12 o
   2  -6  12      142.39      144.68      2.95 o
   3  -6  12       45.59       51.79      2.63 o
   4  -6  12      170.53      153.93      4.51 o
  -5  -5  12        8.41        6.28      1.17 o
  -4  -5  12       72.14       68.91      3.72 o
  -3  -5  12       56.74       47.74      2.49 o
  -2  -5  12      876.77      792.62     41.51 o
  -1  -5  12      246.33      218.85     21.91 o
   0  -5  12      301.89      289.72     11.64 o
   1  -5  12      658.83      642.10     16.53 o
   2  -5  12     1074.15     1115.49     17.39 o
   3  -5  12      204.97      184.32      4.71 o
   4  -5  12       21.81       20.09      2.19 o
  -5  -4  12       22.23       27.20      1.81 o
  -4  -4  12       59.89       62.90      3.27 o
  -3  -4  12      123.28      100.87      6.25 o
  -2  -4  12     3353.53     3563.63    131.51 o
  -1  -4  12       81.97       85.05      4.26 o
   0  -4  12     2321.55     2436.61    145.79 o
   1  -4  12       10.35        6.36      1.87 o
   2  -4  12      253.34      223.33     11.85 o
   3  -4  12      333.50      324.26      7.16 o
   4  -4  12      130.70      113.33      3.48 o
   5  -4  12      216.77      202.02      5.27 o
  -5  -3  12      149.86      146.77      4.84 o
  -4  -3  12      120.27      121.06      6.12 o
  -3  -3  12      738.61      707.65     25.45 o
  -2  -3  12       17.31       15.56      4.01 o
  -1  -3  12      256.87      277.37     13.63 o
   0  -3  12      748.43      715.15     14.88 o
   1  -3  12      621.97      621.70     10.96 o
   2  -3  12     1254.94     1230.80     19.10 o
   3  -3  12      404.67      371.17     12.84 o
   4  -3  12      328.63      323.67     10.84 o
   5  -3  12       34.99       33.47      3.04 o
  -5  -2  12      119.70      113.56      6.18 o
  -4  -2  12       58.15       57.69      3.08 o
  -3  -2  12      326.62      358.68      9.72 o
  -2  -2  12       47.94       51.49      3.46 o
  -1  -2  12     2857.65     3093.83     29.47 o
   0  -2  12       55.12       56.84      2.93 o
   1  -2  12     1662.25     1922.55     47.48 o
   2  -2  12      509.30      515.80      6.94 o
   3  -2  12        8.13        9.84      2.33 o
   4  -2  12      576.16      565.66     14.14 o
   5  -2  12       50.71       45.51      4.13 o
  -5  -1  12       44.06       54.00      4.05 o
  -4  -1  12      144.59      140.94     11.48 o
  -3  -1  12      355.87      350.58      6.51 o
  -2  -1  12       54.92       60.58      3.94 o
  -1  -1  12      455.72      462.49     13.07 o
   0  -1  12     1524.70     1465.65     36.83 o
   1  -1  12      761.61      762.02     11.80 o
   2  -1  12      665.07      696.95      7.97 o
   3  -1  12      775.76      797.49     12.04 o
   4  -1  12      297.06      263.59      6.22 o
   5  -1  12       50.50       54.85      4.54 o
  -5   0  12       31.09       31.18      3.34 o
  -4   0  12       15.13       35.86      4.93 o
  -3   0  12       36.74       29.61      2.14 o
  -2   0  12     1503.51     1432.12     36.58 o
  -1   0  12       18.47       20.43      2.13 o
   0   0  12     2090.97     2041.84     18.16 o
   1   0  12      105.35       95.16      2.52 o
   2   0  12      403.80      476.98     30.57 o
   3   0  12      875.70      932.87     14.76 o
   4   0  12        1.20        1.40      1.77 o
   5   0  12      368.52      356.41     14.82 o
  -5   1  12       43.14       56.85      3.97 o
  -4   1  12      141.12      157.28     12.75 o
  -3   1  12      377.73      383.39      5.94 o
  -2   1  12       59.04       71.21      3.12 o
  -1   1  12      494.97      493.77     13.47 o
   0   1  12     1576.23     1390.96     17.98 o
   1   1  12      705.02      700.62      8.63 o
   3   1  12      804.64      879.73     14.42 o
   4   1  12      341.01      308.63      6.81 o
   5   1  12       46.93       49.30      3.63 o
  -5   2  12      121.04      120.15      4.72 o
  -4   2  12       56.12       56.77      3.37 o
  -3   2  12      304.52      353.48     12.90 o
  -2   2  12       42.70       39.79      3.57 o
  -1   2  12     2886.67     3028.13     66.34 o
   0   2  12       55.89       53.50      1.82 o
   1   2  12     1488.05     1644.87     20.77 o
   2   2  12      495.36      537.51      6.97 o
   3   2  12        2.56        5.29      2.80 o
   4   2  12      622.90      610.44     15.93 o
   5   2  12       53.36       45.67      3.02 o
  -5   3  12      147.54      153.80      4.65 o
  -4   3  12      103.22      110.38      5.90 o
  -3   3  12      751.60      753.80     26.62 o
  -2   3  12        7.54       10.57      2.24 o
  -1   3  12      228.26      211.16      4.58 o
   0   3  12      713.35      672.76      5.56 o
   1   3  12      647.71      625.37     12.26 o
   2   3  12     1261.10     1368.91     16.33 o
   3   3  12      410.11      414.86     13.14 o
   4   3  12      331.72      314.81     10.51 o
   5   3  12       32.27       32.53      2.69 o
  -5   4  12       20.03       20.41      1.93 o
  -4   4  12       55.88       49.71      3.28 o
  -3   4  12      144.28      130.35      3.62 o
  -2   4  12     3356.23     3215.24     64.83 o
  -1   4  12       76.04       71.46      3.02 o
   0   4  12     2219.00     2433.45     43.43 o
   1   4  12       10.23       10.16      1.66 o
   2   4  12      234.86      232.71      7.96 o
   3   4  12      332.11      333.87     10.72 o
   4   4  12      109.59       92.76      3.34 o
   5   4  12      205.44      200.79      6.66 o
  -5   5  12        6.57        5.41      1.17 o
  -4   5  12       75.63       81.60      3.67 o
  -3   5  12       56.73       47.48      2.83 o
  -2   5  12      838.87      778.21     18.50 o
  -1   5  12      283.11      231.56      6.34 o
   0   5  12      333.27      312.01      6.48 o
   1   5  12      632.27      612.69      8.11 o
   2   5  12      976.40     1067.91     27.96 o
   3   5  12      169.92      165.77      4.36 o
   4   5  12       22.55       20.13      2.54 o
  -4   6  12       33.73       32.70      2.46 o
  -3   6  12       29.51       40.29      4.90 o
  -2   6  12      207.71      184.19      5.81 o
  -1   6  12      743.74      698.96     16.90 o
   0   6  12      153.45      146.25      3.52 o
   1   6  12     2012.19     2177.07     96.53 o
   2   6  12      139.19      141.31      6.40 o
   3   6  12       70.42       86.57      3.88 o
   4   6  12      184.63      171.48     15.67 o
  -4   7  12       20.90       19.92      1.97 o
  -2   7  12      305.35      274.97      9.80 o
  -1   7  12        6.10        8.25      2.00 o
   0   7  12      319.84      307.34      7.77 o
   1   7  12       11.46        2.10      1.97 o
   2   7  12      251.02      252.13      5.86 o
   3   7  12        4.10        5.06      3.30 o
   4   7  12      101.71       87.75      8.09 o
  -4   8  12        2.29        4.70      1.47 o
  -3   8  12       85.79       93.11      6.65 o
  -1   8  12      166.64      158.89      5.39 o
   0   8  12       45.58       53.10      3.83 o
   1   8  12       60.54       57.99      3.91 o
   2   8  12      186.64      202.82      6.09 o
   3   8  12       66.22       56.52      6.83 o
  -3   9  12       65.26       56.11      4.82 o
   0   9  12        1.24        7.73      4.03 o
   3   9  12      104.00       88.06      6.80 o
  -3  10  12        1.37       -0.78      1.99 o
  -1 -11  13       90.28       98.91      4.07 o
   0 -11  13       73.79       69.10      2.55 o
  -2 -10  13       17.26       11.64      2.32 o
  -1 -10  13       43.01       46.19      2.55 o
   0 -10  13        6.30        8.54      1.84 o
   1 -10  13       47.87       47.76      3.50 o
   2 -10  13       66.90       61.94      3.79 o
  -3  -9  13       19.62       16.66      3.13 o
  -2  -9  13      142.54      162.76      4.97 o
  -1  -9  13       11.10       11.05      1.86 o
   0  -9  13      381.19      360.82     18.19 o
   1  -9  13       26.55       27.26      2.11 o
   2  -9  13       58.83       49.46      3.53 o
   3  -9  13      228.83      207.75      6.03 o
  -4  -8  13       30.53       32.82      3.31 o
  -3  -8  13       65.01       68.32      3.53 o
  -2  -8  13       86.71       81.03      3.42 o
  -1  -8  13      159.41      153.58      3.47 o
   0  -8  13       49.27       46.07      2.12 o
   1  -8  13      299.48      268.43      8.63 o
   2  -8  13       21.51       22.45      2.03 o
   3  -8  13      453.47      423.21     17.82 o
  -4  -7  13       26.15       38.01      3.49 o
  -3  -7  13      272.69      292.66      8.14 o
  -2  -7  13      168.52      156.83      6.26 o
  -1  -7  13      526.03      496.76     27.93 o
   0  -7  13      199.68      164.36      5.59 o
   1  -7  13      164.49      148.77      5.95 o
   2  -7  13      694.78      675.76     21.52 o
   3  -7  13       30.98       29.90      3.13 o
   4  -7  13      176.24      158.25      5.71 o
  -4  -6  13        4.57        8.24      2.56 o
  -3  -6  13      177.16      156.76      5.84 o
  -2  -6  13      175.90      167.41      9.27 o
  -1  -6  13      126.47      114.50      5.32 o
   0  -6  13      443.56      425.55     14.61 o
   1  -6  13       91.01       92.29      3.18 o
   2  -6  13      649.20      607.77     16.61 o
   3  -6  13       36.88       31.87      2.04 o
   4  -6  13      116.64      110.47      3.24 o
  -5  -5  13        8.78        6.85      1.59 o
  -4  -5  13       40.41       40.72      2.98 o
  -3  -5  13      119.56       93.98      4.71 o
  -2  -5  13      990.02      880.94     48.95 o
  -1  -5  13      194.42      172.72      6.15 o
   0  -5  13     2075.75     2150.49     41.18 o
   1  -5  13      165.89      156.00      7.59 o
   2  -5  13      330.89      316.89      8.22 o
   3  -5  13      372.12      362.36      9.23 o
   4  -5  13        8.75        3.02      2.04 o
  -5  -4  13        3.02        4.83      1.15 o
  -4  -4  13       91.28       94.11      3.52 o
  -3  -4  13      406.24      384.47     19.47 o
  -2  -4  13      337.83      312.54     15.53 o
  -1  -4  13      325.91      360.56     12.72 o
   0  -4  13       30.47       30.21      2.94 o
   1  -4  13       97.60       90.45      3.80 o
   2  -4  13       92.04       92.40      5.97 o
   3  -4  13      375.13      389.15     10.80 o
   4  -4  13       15.29       11.57      2.11 o
  -5  -3  13       49.36       49.44      2.47 o
  -4  -3  13       11.98       10.89      1.98 o
  -3  -3  13      168.37      156.90      6.47 o
  -2  -3  13      162.29      150.98      5.85 o
  -1  -3  13      434.32      435.81      8.36 o
   0  -3  13      302.73      279.82      6.38 o
   1  -3  13      891.17      868.79     21.00 o
   2  -3  13      957.69      952.24     14.38 o
   3  -3  13      180.30      179.48      3.35 o
   4  -3  13      334.31      345.76      9.72 o
   5  -3  13      102.15       97.20      4.11 o
  -5  -2  13      118.03      129.24      3.73 o
  -4  -2  13       17.10       20.54      2.39 o
  -3  -2  13      415.53      407.53      6.36 o
  -2  -2  13        1.38        4.02      2.28 o
  -1  -2  13      106.59      121.64      4.61 o
   0  -2  13      477.25      514.14      9.19 o
   1  -2  13      172.05      175.21      5.26 o
   2  -2  13     1591.65     1795.31     52.53 o
   3  -2  13      310.08      297.34      6.73 o
   4  -2  13      260.35      273.41      6.15 o
   5  -2  13        2.69        2.91      1.75 o
  -5  -1  13       16.72       20.15      2.05 o
  -4  -1  13      145.08      140.16      4.52 o
  -3  -1  13      496.12      465.96      6.86 o
  -2  -1  13      539.66      531.10     10.50 o
  -1  -1  13      595.58      593.84     18.21 o
   0  -1  13     1911.19     1916.84     57.28 o
   1  -1  13      287.24      284.22      8.97 o
   2  -1  13     1025.46     1094.58     17.57 o
   3  -1  13      478.30      477.98     10.55 o
   4  -1  13       15.95        9.70      1.72 o
   5  -1  13      168.19      150.49     10.09 o
  -5   0  13        1.53        3.47      2.20 o
  -4   0  13      207.16      213.57      5.45 o
  -3   0  13       77.85       81.31      3.28 o
  -2   0  13      327.45      323.67     16.93 o
  -1   0  13      340.16      280.87      5.85 o
   0   0  13       58.89       48.15      2.95 o
   1   0  13     1628.57     1752.45     27.62 o
   2   0  13       63.22       65.61      5.11 o
   3   0  13       47.98       52.62      3.45 o
   4   0  13        7.42        6.05      1.85 o
   5   0  13       32.79       34.28      4.26 o
  -5   1  13       17.73       26.01      2.77 o
  -4   1  13      154.86      147.33      9.00 o
  -3   1  13      500.30      498.54      7.41 o
  -2   1  13      492.83      482.80     11.75 o
  -1   1  13      635.57      618.08     18.73 o
   0   1  13     1992.93     1867.22     19.26 o
   1   1  13      265.36      250.86      4.34 o
   2   1  13      919.36      994.68     21.10 o
   3   1  13      426.32      426.56     11.39 o
   4   1  13       31.56       24.58      2.20 o
   5   1  13      161.52      149.49      4.21 o
  -5   2  13      116.00      126.18      4.80 o
  -4   2  13       22.77       21.86      2.34 o
  -3   2  13      398.99      414.79      5.89 o
  -2   2  13        1.74        3.03      1.86 o
  -1   2  13      101.26      108.99      3.45 o
   0   2  13      490.23      509.92      8.46 o
   1   2  13      167.24      166.74      4.07 o
   2   2  13     1543.23     1781.35     38.95 o
   3   2  13      304.66      290.15     11.53 o
   4   2  13      258.96      267.31     14.55 o
   5   2  13        2.52        2.04      1.83 o
  -5   3  13       46.75       43.98      4.04 o
  -4   3  13       15.19       15.63      3.20 o
  -3   3  13      177.14      181.95      4.01 o
  -2   3  13      190.96      164.02      5.20 o
  -1   3  13      386.79      359.64      6.32 o
   0   3  13      324.84      286.58      4.73 o
   1   3  13      918.25      904.54     11.22 o
   2   3  13      983.65     1043.14     17.95 o
   3   3  13      192.35      194.64     10.20 o
   4   3  13      324.56      316.76      6.55 o
   5   3  13      102.44       93.04      3.66 o
  -5   4  13        2.40        0.81      1.33 o
  -4   4  13       91.05       98.09      5.12 o
  -3   4  13      388.39      404.15      9.62 o
  -2   4  13      381.22      338.14     15.08 o
  -1   4  13      308.19      313.46     10.13 o
   0   4  13       30.85       30.24      1.69 o
   1   4  13      121.59      119.71      6.83 o
   2   4  13       87.41       88.82      3.35 o
   3   4  13      423.79      488.40     23.19 o
   4   4  13       15.14       11.74      2.12 o
  -5   5  13        9.40        8.74      1.86 o
  -4   5  13       44.40       40.51      3.18 o
  -3   5  13      117.37       93.88      4.77 o
  -2   5  13     1016.23      848.59     31.77 o
  -1   5  13      231.31      193.01      5.79 o
   0   5  13     2204.59     2289.20     17.06 o
   1   5  13      157.76      137.22      5.22 o
   2   5  13      285.29      273.74     10.76 o
   3   5  13      351.75      358.17     13.51 o
   4   5  13       11.59        6.62      3.86 o
  -4   6  13        6.42        6.25      1.71 o
  -3   6  13      178.65      179.91      9.04 o
  -2   6  13      174.28      152.22      8.96 o
  -1   6  13      126.89      107.26      5.89 o
   0   6  13      399.93      417.18      7.29 o
   1   6  13       83.95       85.67      5.16 o
   2   6  13      670.72      635.29     27.85 o
   3   6  13       42.34       38.51      2.49 o
   4   6  13      122.84      102.78      6.05 o
  -4   7  13       27.50       33.36      2.00 o
  -3   7  13      275.28      293.84     10.40 o
  -2   7  13      168.29      142.88      7.14 o
  -1   7  13      481.88      464.84     12.79 o
   0   7  13      173.39      163.20      4.14 o
   1   7  13      182.72      157.81     10.39 o
   2   7  13      733.91      726.04     20.01 o
   3   7  13       26.36       19.20      5.58 o
   4   7  13      160.33      147.52      9.35 o
  -4   8  13       34.91       30.34      3.01 o
  -3   8  13       69.47       59.18      3.99 o
  -2   8  13       87.49       71.17      5.28 o
  -1   8  13      169.42      156.84      5.38 o
   0   8  13       49.42       51.76      4.01 o
   1   8  13      322.26      290.25     12.75 o
   3   8  13      438.88      355.94     13.09 o
  -3   9  13       21.11       18.72      2.18 o
   3   9  13      219.29      202.53      9.00 o
  -2 -10  14       17.54       23.15      2.19 o
  -1 -10  14      141.19      146.06      3.57 o
   0 -10  14       84.77       88.48      3.10 o
   1 -10  14       84.59       71.03      5.32 o
  -3  -9  14       18.98       14.71      2.68 o
  -2  -9  14       32.22       31.26      2.60 o
  -1  -9  14       72.12       78.41      4.03 o
   0  -9  14       59.93       50.85      2.39 o
   1  -9  14       51.42       45.10      3.78 o
   2  -9  14       10.76       10.39      1.65 o
  -3  -8  14      105.79      120.58      4.64 o
  -2  -8  14       21.61       21.29      2.07 o
  -1  -8  14       48.92       57.12      4.50 o
   0  -8  14      588.22      551.06     21.88 o
   1  -8  14       53.54       53.85      2.49 o
   2  -8  14      334.25      284.95     18.29 o
   3  -8  14       10.50       17.49      2.42 o
  -4  -7  14        8.31        9.86      1.86 o
  -3  -7  14       88.45       95.40      4.19 o
  -2  -7  14       52.50       43.97      2.33 o
  -1  -7  14        6.79        5.78      1.56 o
   0  -7  14       42.56       40.81      3.28 o
   1  -7  14      119.29      114.93      3.06 o
   2  -7  14      222.16      206.15      7.71 o
   3  -7  14       65.53       59.19      5.29 o
  -4  -6  14       26.38       32.19      2.99 o
  -3  -6  14      133.81      144.85      5.29 o
  -2  -6  14      202.95      205.19      6.83 o
  -1  -6  14      698.11      707.64     31.49 o
   0  -6  14      149.46      149.57      8.71 o
   1  -6  14       66.44       60.15      2.97 o
   2  -6  14       17.94       19.46      1.78 o
   3  -6  14      360.96      338.59     11.78 o
   4  -6  14       81.55       84.68      4.82 o
  -4  -5  14       34.83       44.15      3.86 o
  -3  -5  14       69.80       69.95      5.87 o
  -2  -5  14      188.10      175.05      6.67 o
  -1  -5  14      205.29      204.44      7.48 o
   0  -5  14      574.48      608.45     16.41 o
   1  -5  14      194.18      194.06      6.40 o
   2  -5  14       49.42       48.51      2.25 o
   3  -5  14       45.34       49.75      2.32 o
   4  -5  14      265.61      250.52      5.54 o
  -5  -4  14       32.37       32.21      3.11 o
  -4  -4  14       59.49       60.60      3.13 o
  -3  -4  14       49.27       48.22      2.81 o
  -2  -4  14      216.59      216.78      7.03 o
  -1  -4  14      104.18      108.77      4.97 o
   0  -4  14     1813.96     1913.22     25.66 o
   1  -4  14       55.91       55.30      3.44 o
   2  -4  14      885.47      914.50     21.38 o
   3  -4  14      156.46      155.72      4.46 o
   4  -4  14      189.83      189.64      7.48 o
  -5  -3  14       66.18       53.73      1.94 o
  -4  -3  14       19.46       25.97      2.21 o
  -3  -3  14      191.46      181.55      7.89 o
  -2  -3  14      168.74      158.72      4.60 o
  -1  -3  14      295.32      346.63      7.66 o
   0  -3  14      294.81      291.50      6.61 o
   1  -3  14      371.59      370.99     24.12 o
   2  -3  14      246.92      238.28     12.03 o
   3  -3  14      466.59      455.95      9.18 o
   4  -3  14      104.80       94.24      4.38 o
  -5  -2  14       14.95       18.74      2.08 o
  -4  -2  14       72.21       67.08      3.13 o
  -3  -2  14      408.20      436.83     14.08 o
  -2  -2  14        4.19        4.65      1.85 o
  -1  -2  14     1973.26     2192.45     49.34 o
   0  -2  14        8.95       11.69      1.93 o
   1  -2  14     3162.89     3487.32    107.21 o
   2  -2  14      180.23      185.90      4.18 o
   3  -2  14      339.51      327.58      8.92 o
   4  -2  14      258.39      261.83      7.36 o
  -5  -1  14       73.61       72.32      2.86 o
  -4  -1  14      130.12      117.36      4.00 o
  -3  -1  14      441.13      437.06      9.08 o
  -2  -1  14      177.52      181.19      8.05 o
  -1  -1  14      254.28      251.32      8.33 o
   0  -1  14      615.30      584.44     25.96 o
   1  -1  14      364.90      387.51     12.87 o
   2  -1  14      302.20      305.39      9.23 o
   3  -1  14      405.24      417.27      7.49 o
   4  -1  14      135.32      139.54      4.77 o
   5  -1  14       15.98       15.21      2.73 o
  -5   0  14       60.12       56.47      3.20 o
  -4   0  14        9.66       17.73      2.60 o
  -3   0  14        8.73       11.18      1.95 o
  -2   0  14      761.15      742.13     18.98 o
  -1   0  14       26.76       23.12      3.45 o
   0   0  14     6434.31     6531.61     36.16 o
   1   0  14       19.97       20.80      1.95 o
   2   0  14     1952.68     2127.68     21.50 o
   3   0  14      104.83      112.23      3.67 o
   4   0  14      129.29      129.45      4.97 o
   5   0  14      251.10      259.29      7.67 o
  -5   1  14       70.93       71.37      3.50 o
  -4   1  14      145.22      122.09      9.49 o
  -3   1  14      426.76      443.22     10.18 o
  -2   1  14      169.95      177.74      6.23 o
  -1   1  14      253.65      256.78     11.38 o
   0   1  14      588.11      525.22     12.38 o
   1   1  14      402.37      415.65      6.27 o
   2   1  14      364.14      376.33      8.28 o
   3   1  14      457.74      467.05     15.23 o
   4   1  14      134.31      142.08      3.90 o
   5   1  14       17.14       14.81      1.71 o
  -5   2  14       15.10       19.66      2.30 o
  -4   2  14       66.14       58.64      3.47 o
  -3   2  14      420.28      447.54      6.55 o
  -2   2  14        4.55        8.20      1.77 o
  -1   2  14     2072.00     2372.91     76.80 o
   0   2  14        8.02        9.02      1.29 o
   1   2  14     3118.48     3258.74    121.89 o
   2   2  14      183.03      187.26      6.35 o
   3   2  14      299.47      271.08     15.47 o
   4   2  14      250.95      251.95      9.82 o
  -5   3  14       66.66       62.67      2.98 o
  -4   3  14       19.56       21.86      2.54 o
  -3   3  14      180.38      175.24      4.67 o
  -2   3  14      196.56      178.74      3.94 o
  -1   3  14      283.81      295.59      8.86 o
   0   3  14      285.03      289.87      8.44 o
   1   3  14      382.90      371.25      6.69 o
   2   3  14      227.47      232.27      8.98 o
   3   3  14      447.09      426.80     14.76 o
   4   3  14      100.69       92.70      4.44 o
  -5   4  14       26.48       28.36      2.00 o
  -4   4  14       57.90       57.87      4.08 o
  -3   4  14       48.61       46.84      2.57 o
  -2   4  14      220.62      229.92     13.78 o
  -1   4  14      116.61      115.14      3.32 o
   0   4  14     1836.56     2064.72     79.41 o
   1   4  14       56.93       56.87      2.79 o
   2   4  14      966.70     1035.62     43.57 o
   3   4  14      164.45      169.83      8.75 o
   4   4  14      223.09      216.37     10.62 o
  -4   5  14       32.60       40.82      3.12 o
  -3   5  14       69.30       63.91      6.91 o
  -2   5  14      189.00      168.96      8.38 o
  -1   5  14      212.88      195.23      4.88 o
   0   5  14      555.41      619.13      8.32 o
   1   5  14      166.83      162.07     13.28 o
   2   5  14       42.93       44.71      2.51 o
   3   5  14       41.01       43.09      2.31 o
   4   5  14      260.68      235.78      7.20 o
  -4   6  14       28.84       27.53      2.63 o
  -3   6  14      114.53      125.21      7.64 o
  -2   6  14      213.02      194.38      8.82 o
  -1   6  14      646.80      610.78     21.98 o
   0   6  14      144.72      162.36      3.99 o
   1   6  14       38.32       31.72      3.53 o
   2   6  14       11.99       15.74      1.93 o
   3   6  14      350.73      337.22     23.08 o
   4   6  14       81.26       77.70      4.12 o
  -4   7  14        9.83        9.78      1.71 o
  -3   7  14       84.25       90.86      4.60 o
  -2   7  14       44.32       29.54      4.03 o
  -1   7  14        5.31        4.89      2.27 o
   0   7  14       58.76       65.73      2.78 o
   1   7  14      124.05      114.99      4.93 o
   2   7  14      202.83      196.07      5.50 o
   3   7  14       51.49       42.60      6.23 o
  -3   8  14      109.23      117.76      4.37 o
  -2   8  14       29.56       24.27      3.70 o
   0   8  14      597.10      629.06     63.26 o
   1   8  14       50.30       53.96      2.93 o
   3   8  14       11.44       14.56      4.21 o
  -3   9  14       16.35       11.78      1.88 o
  -1  10  14      153.29      148.48      6.06 o
  -1 -10  15        9.47        7.88      2.02 o
   0 -10  15      101.07      102.54      3.44 o
   1 -10  15        5.41        4.13      1.53 o
  -2  -9  15       89.81      108.83      3.59 o
  -1  -9  15       14.12       17.80      2.37 o
   0  -9  15      132.27      137.31      3.16 o
   1  -9  15       27.70       24.76      3.37 o
   2  -9  15      124.87      105.21      3.56 o
  -3  -8  15        2.70        1.64      1.72 o
  -2  -8  15       48.08       51.96      2.39 o
  -1  -8  15      236.26      237.17      9.73 o
   0  -8  15        3.58        2.64      1.96 o
   1  -8  15      155.66      160.11      4.90 o
   2  -8  15       24.55       27.12      2.03 o
   3  -8  15      133.85      118.92      4.74 o
  -4  -7  15       52.05       49.70      2.52 o
  -3  -7  15      140.66      160.59      4.64 o
  -2  -7  15       20.77       20.41      1.75 o
  -1  -7  15      467.80      483.06     19.67 o
   0  -7  15       81.81       77.27      4.15 o
   1  -7  15      480.06      471.91     10.72 o
   2  -7  15        7.59        9.97      1.83 o
   3  -7  15       85.27       77.39      3.66 o
  -4  -6  15       13.43       23.39      2.35 o
  -3  -6  15      160.72      166.32      4.53 o
  -2  -6  15       43.96       37.38      2.13 o
  -1  -6  15       91.77       88.16      7.20 o
   0  -6  15       37.83       34.66      1.92 o
   1  -6  15        8.62        9.93      1.54 o
   2  -6  15       52.67       49.33      3.23 o
   3  -6  15       66.20       66.83      3.76 o
  -4  -5  15       43.47       50.97      3.65 o
  -3  -5  15      138.19      128.31      5.68 o
  -2  -5  15      371.65      383.31     17.29 o
  -1  -5  15      196.22      180.17      5.28 o
   0  -5  15      712.45      730.39     18.49 o
   1  -5  15       99.20       96.65      3.16 o
   2  -5  15      186.11      184.03      6.50 o
   3  -5  15       22.85       27.27      2.12 o
   4  -5  15       74.65       69.39      3.62 o
  -4  -4  15       80.64       85.32      4.66 o
  -3  -4  15      112.05      104.63      3.89 o
  -2  -4  15      129.84      125.22      4.34 o
  -1  -4  15      281.16      319.05      5.10 o
   0  -4  15       31.07       29.55      2.19 o
   1  -4  15      683.51      741.34     13.85 o
   2  -4  15      154.73      156.95      5.81 o
   3  -4  15      351.74      325.19      4.94 o
   4  -4  15      100.06       82.97      3.10 o
  -4  -3  15       45.93       42.22      2.33 o
  -3  -3  15      105.77      104.06      6.79 o
  -2  -3  15      200.39      198.44      4.25 o
  -1  -3  15      754.70      820.90      9.38 o
   0  -3  15      365.07      353.66      7.34 o
   1  -3  15      630.11      667.58     14.63 o
   2  -3  15      315.37      295.82      7.68 o
   3  -3  15      563.80      535.05     15.42 o
   4  -3  15      530.05      488.63     15.78 o
  -5  -2  15        9.45       10.94      1.46 o
  -4  -2  15       27.15       26.18      2.44 o
  -3  -2  15       71.07       70.95      3.57 o
  -2  -2  15      424.27      423.46      7.69 o
  -1  -2  15       12.45       17.19      2.62 o
   0  -2  15      164.12      162.28      4.89 o
   1  -2  15       89.54       86.52     10.71 o
   2  -2  15      165.44      153.94      4.56 o
   3  -2  15      249.69      244.23      3.87 o
   4  -2  15        4.29       13.65      2.70 o
  -5  -1  15       36.20       31.73      3.15 o
  -4  -1  15       70.82       76.69      3.15 o
  -3  -1  15       63.56       54.14      2.75 o
  -2  -1  15      237.18      230.86      5.44 o
  -1  -1  15      392.52      400.52     10.48 o
   0  -1  15     1140.68     1062.07     24.65 o
   1  -1  15      354.98      343.44     11.70 o
   2  -1  15      576.44      593.97     24.77 o
   3  -1  15      514.46      503.31      5.39 o
   4  -1  15      119.70      126.17      3.79 o
  -5   0  15       20.38       33.31      2.34 o
  -4   0  15      156.17      168.53      4.23 o
  -3   0  15      133.42      139.20      6.28 o
  -2   0  15      172.17      169.64      4.13 o
  -1   0  15        4.86       17.88     10.98 o
   0   0  15       25.21       24.25      2.59 o
   1   0  15      234.97      303.05      6.69 o
   2   0  15      593.65      621.70     10.86 o
   3   0  15      184.28      191.93      4.11 o
   4   0  15       65.50       58.82      2.25 o
  -5   1  15       37.50       37.48      2.41 o
  -4   1  15       68.41       72.49      3.01 o
  -3   1  15       48.96       39.10      2.47 o
  -2   1  15      235.52      227.43      4.99 o
  -1   1  15      342.93      347.99     12.03 o
   0   1  15     1021.86     1021.62     18.70 o
   1   1  15      372.68      358.91      5.70 o
   2   1  15      642.48      670.55     12.31 o
   3   1  15      561.73      560.22     12.05 o
   4   1  15      106.33      110.21      4.38 o
  -5   2  15        8.00       11.54      1.70 o
  -4   2  15       34.91       29.32      2.52 o
  -3   2  15       75.48       84.00      3.34 o
  -2   2  15      452.67      457.37     12.62 o
  -1   2  15       14.18       16.02      2.60 o
   0   2  15      171.02      168.20      5.06 o
   1   2  15       85.24       73.30      3.15 o
   2   2  15      180.63      163.22      9.34 o
   3   2  15      266.88      263.27     12.26 o
   4   2  15        1.47       12.36      6.15 o
  -5   3  15        7.00        7.51      1.38 o
  -4   3  15       44.85       41.63      2.93 o
  -3   3  15      118.76      115.04      4.67 o
  -2   3  15      217.75      214.28      5.89 o
  -1   3  15      770.18      765.35     25.22 o
   0   3  15      344.62      318.08      4.74 o
   1   3  15      644.21      633.85      8.78 o
   2   3  15      312.87      295.85      5.02 o
   3   3  15      567.13      533.61     18.95 o
   4   3  15      505.28      499.54     33.05 o
  -4   4  15       83.16       80.73      3.22 o
  -3   4  15      108.05       97.62      4.11 o
  -2   4  15      140.04      122.68      4.29 o
  -1   4  15      267.88      284.68     16.41 o
   0   4  15       31.35       32.73      2.52 o
   1   4  15      709.93      725.53     21.87 o
   2   4  15      157.58      156.22      4.81 o
   3   4  15      380.39      360.43     11.93 o
   4   4  15      101.84       94.13      8.86 o
  -4   5  15       43.10       41.21      2.40 o
  -3   5  15      132.55      111.23      4.05 o
  -2   5  15      405.16      379.38     15.52 o
  -1   5  15      219.67      187.97      3.84 o
   0   5  15      673.23      728.82     11.03 o
   1   5  15      110.97      101.04      5.91 o
   2   5  15      174.36      177.13      7.73 o
   3   5  15       33.80       30.29      3.12 o
   4   5  15       69.81       69.45      3.34 o
  -4   6  15       16.93       20.41      1.82 o
  -3   6  15      160.16      153.47      5.65 o
  -2   6  15       37.01       33.10      3.83 o
  -1   6  15       88.95       77.00      3.25 o
   0   6  15       31.59       34.35      2.67 o
   1   6  15        8.72       11.50      2.11 o
   2   6  15       74.46       70.43      3.14 o
   3   6  15       71.90       63.62      4.66 o
  -4   7  15       48.12       41.12      2.17 o
  -3   7  15      145.51      154.59      8.03 o
  -2   7  15       20.05       18.24      3.20 o
  -1   7  15      457.56      487.34     13.54 o
   0   7  15       81.56       83.65      3.12 o
   1   7  15      487.10      487.16     13.97 o
   3   7  15       85.66       59.62      4.48 o
  -3   8  15        3.61        1.27      1.77 o
  -2   8  15       49.06       38.38      3.94 o
   3   8  15      147.17      119.45      7.12 o
  -3   9  15       20.60       18.29      2.40 o
  -1   9  15       13.52       13.08      3.22 o
   1   9  15       28.06       31.97      4.75 o
  -1  10  15       11.12        7.54      2.22 o
   1  10  15        4.23        5.74      2.47 o
  -1 -10  16       70.30       55.35      3.82 o
   0 -10  16       51.86       57.82      4.35 o
  -2  -9  16       76.12       83.08      4.43 o
  -1  -9  16       32.45       29.21      2.36 o
   0  -9  16        3.68        7.59      1.56 o
   1  -9  16       60.12       60.44      3.15 o
  -3  -8  16       35.84       33.53      2.41 o
  -2  -8  16        0.79        2.01      1.57 o
  -1  -8  16      105.40      109.70      3.26 o
   0  -8  16      124.79      112.59      3.83 o
   1  -8  16       17.96       19.62      2.04 o
   2  -8  16      237.64      212.93      8.66 o
  -3  -7  16       22.56       22.13      1.97 o
  -2  -7  16       98.70      107.52      2.83 o
  -1  -7  16      111.26      105.49      4.84 o
   0  -7  16      106.18      104.79      3.82 o
   1  -7  16      188.79      196.22      5.67 o
   2  -7  16       39.99       40.46      2.64 o
   3  -7  16      223.18      210.45      6.92 o
  -4  -6  16       11.05       14.33      1.72 o
  -3  -6  16      168.20      202.08      4.79 o
  -2  -6  16      152.59      162.89      3.94 o
  -1  -6  16      476.14      529.68     13.87 o
   0  -6  16       81.57       85.35      2.62 o
   1  -6  16      554.91      522.44      7.93 o
   2  -6  16       31.82       33.29      2.71 o
   3  -6  16      586.96      602.81     16.45 o
  -4  -5  16      151.86      178.99      4.98 o
  -3  -5  16      129.32      131.37      5.03 o
  -2  -5  16       84.58       83.54      3.65 o
  -1  -5  16      437.01      434.62      9.54 o
   0  -5  16      150.39      147.08      3.54 o
   1  -5  16       13.23       13.58      1.63 o
   2  -5  16      314.03      336.23     10.07 o
   3  -5  16       54.08       52.46      2.57 o
   4  -5  16       40.37       35.50      2.51 o
  -4  -4  16        2.55        5.82      2.85 o
  -3  -4  16      125.89      125.37      3.98 o
  -2  -4  16      210.71      223.73      5.02 o
  -1  -4  16       83.04       90.67      3.02 o
   0  -4  16     1361.94     1517.40     23.02 o
   1  -4  16       28.35       31.16      2.22 o
   2  -4  16     1327.97     1322.14     31.07 o
   3  -4  16       39.59       43.25      2.18 o
   4  -4  16       53.71       55.64      3.25 o
  -4  -3  16       77.68       74.56      6.95 o
  -3  -3  16       47.06       48.84      3.28 o
  -2  -3  16      155.37      154.78      3.74 o
  -1  -3  16       48.73       54.64      2.26 o
   0  -3  16       12.06       15.34      1.45 o
   1  -3  16      361.27      353.31     10.28 o
   2  -3  16      138.02      149.23      4.06 o
   3  -3  16      196.69      190.26      4.80 o
   4  -3  16        6.70        8.22      1.63 o
  -4  -2  16       47.28       48.58      2.88 o
  -3  -2  16       11.51       13.91      1.95 o
  -2  -2  16       20.07       24.06      2.10 o
  -1  -2  16     2061.52     2316.06     39.39 o
   0  -2  16       43.88       43.07      6.67 o
   1  -2  16      739.28      725.34     31.95 o
   2  -2  16        7.24        8.61      1.41 o
   3  -2  16      385.62      411.86      7.70 o
   4  -2  16      123.68      133.68      5.55 o
  -4  -1  16      164.82      139.77      3.63 o
  -3  -1  16      168.60      158.11      8.08 o
  -2  -1  16      200.63      193.33      5.00 o
  -1  -1  16       14.98       19.77      2.33 o
   0  -1  16      284.44      310.76     21.72 o
   1  -1  16      166.72      160.39      6.92 o
   2  -1  16      400.50      403.00      4.85 o
   3  -1  16        2.05        1.43      1.40 o
   4  -1  16      187.64      186.66      4.22 o
  -5   0  16       41.36       39.67      2.98 o
  -4   0  16       88.56       75.28      2.90 o
  -3   0  16      275.07      271.26      8.29 o
  -2   0  16      200.09      196.55      6.13 o
  -1   0  16        9.28       11.41      3.72 o
   0   0  16     1236.51     1274.17     53.31 o
   1   0  16       12.61       16.25      2.98 o
   2   0  16     1845.73     2086.23     36.98 o
   3   0  16       39.22       53.26      2.42 o
   4   0  16      103.72       93.54      3.76 o
  -5   1  16       17.78       18.38      2.40 o
  -4   1  16      157.41      140.10      4.65 o
  -3   1  16      136.73      125.13      3.62 o
  -2   1  16      180.66      172.01      4.59 o
  -1   1  16       12.19       12.71      1.62 o
   0   1  16      265.01      278.28     11.68 o
   1   1  16      153.85      137.15      4.67 o
   2   1  16      380.76      399.23      8.66 o
   3   1  16        2.61        0.65      1.49 o
   4   1  16      201.16      210.74      4.58 o
  -4   2  16       43.69       43.37      3.30 o
  -3   2  16        6.48        7.60      1.85 o
  -2   2  16       26.96       25.96      2.01 o
  -1   2  16     1996.85     2135.89     33.65 o
   0   2  16       44.86       38.89      4.48 o
   1   2  16      671.44      638.88     31.61 o
   2   2  16        7.00       10.10      1.61 o
   3   2  16      437.75      530.09     27.33 o
   4   2  16      121.36      140.81      4.54 o
  -4   3  16       75.32       70.21      4.79 o
  -3   3  16       58.72       61.00      2.91 o
  -2   3  16      169.88      169.24      3.99 o
  -1   3  16       39.27       44.13      2.57 o
   0   3  16       13.26       13.89      1.37 o
   1   3  16      352.95      357.47      8.95 o
   2   3  16      132.29      149.52      4.90 o
   3   3  16      164.77      167.02      4.71 o
   4   3  16        2.15        4.33      2.51 o
  -4   4  16        2.68        4.79      1.96 o
  -3   4  16      127.03      123.01      4.21 o
  -2   4  16      169.95      177.91     15.93 o
  -1   4  16       91.56       93.28      3.26 o
   0   4  16     1304.64     1516.94     32.36 o
   1   4  16       26.62       30.40      2.72 o
   2   4  16     1244.07     1251.97     53.14 o
   3   4  16       41.34       46.07      2.45 o
   4   4  16       67.93       66.44      6.89 o
  -4   5  16      145.37      151.12      5.21 o
  -3   5  16      127.73      122.81      8.66 o
  -2   5  16       99.19       88.97      3.20 o
  -1   5  16      453.59      428.67     19.07 o
   0   5  16      150.90      157.67      3.53 o
   1   5  16       16.87       20.07      2.24 o
   2   5  16      329.16      340.76      7.64 o
   3   5  16       60.15       51.16      4.34 o
   4   5  16       37.19       38.07      2.67 o
  -4   6  16       16.66       18.85      1.78 o
  -3   6  16      165.36      169.09      7.29 o
  -2   6  16      147.69      146.25      7.66 o
  -1   6  16      472.18      508.39     15.60 o
   0   6  16       78.54       84.39      2.78 o
   1   6  16      618.93      620.14     32.82 o
   2   6  16       29.84       33.28      2.71 o
   3   6  16      611.22      607.19     87.06 o
  -3   7  16       26.03       22.07      2.46 o
  -1   7  16      103.90       97.49      7.35 o
   0   7  16       95.31       96.29      3.30 o
   1   7  16      177.80      220.13     10.55 o
   3   7  16      209.91      201.14      9.11 o
  -3   8  16       34.38       36.08      2.41 o
  -2   8  16        0.08        0.01      2.07 o
  -1   8  16      109.50      116.96      6.81 o
   0   8  16      143.24      126.65      6.21 o
   1   8  16       17.38       19.77      4.61 o
  -2   9  16       69.84       74.16      4.83 o
  -1   9  16       40.31       37.43      3.93 o
   1   9  16       60.74       59.87      5.61 o
  -1  10  16       67.82       52.94      3.45 o
  -2  -9  17       92.79       84.61      3.74 o
  -1  -9  17        7.49        6.50      2.03 o
   0  -9  17      195.78      198.20      7.20 o
   1  -9  17       28.48       26.99      2.58 o
  -2  -8  17       17.27       17.28      3.20 o
  -1  -8  17       51.30       56.54      3.05 o
   0  -8  17        4.81        3.27      2.03 o
   1  -8  17      179.40      178.79      4.90 o
   2  -8  17        9.44       11.36      1.65 o
  -3  -7  17       34.95       40.04      2.46 o
  -2  -7  17       45.54       36.22      2.14 o
  -1  -7  17      199.08      201.05      5.79 o
   0  -7  17       48.62       40.35      2.30 o
   1  -7  17      160.19      168.63      4.22 o
   2  -7  17       70.84       71.28      3.08 o
  -3  -6  17       76.48       78.12      3.25 o
  -2  -6  17      115.80      120.28      3.70 o
  -1  -6  17       13.14       13.34      1.96 o
   0  -6  17       50.27       46.17      2.08 o
   1  -6  17        6.18        8.39      1.60 o
   2  -6  17      232.96      238.61      5.14 o
   3  -6  17       76.57       74.86      3.56 o
  -4  -5  17       11.54       13.28      1.72 o
  -3  -5  17      188.38      203.96      4.35 o
  -2  -5  17      227.78      224.98      5.06 o
  -1  -5  17      149.42      150.01      3.94 o
   0  -5  17      203.76      220.92      5.68 o
   1  -5  17      216.86      207.55      4.42 o
   2  -5  17      328.77      331.92      9.97 o
   3  -5  17      110.67      103.64      4.97 o
  -4  -4  17        8.67       10.19      1.93 o
  -3  -4  17      119.77      120.83      5.60 o
  -2  -4  17      155.66      157.96      4.32 o
  -1  -4  17      479.60      501.79      7.37 o
   0  -4  17       25.83       26.10      1.83 o
   1  -4  17      346.56      349.70      8.72 o
   2  -4  17      191.85      198.81      3.86 o
   3  -4  17      107.06      117.86      3.40 o
  -4  -3  17       44.29       43.18      3.05 o
  -3  -3  17       76.59       73.26      3.62 o
  -2  -3  17      100.30       93.02      2.99 o
  -1  -3  17      376.10      397.13      6.61 o
   0  -3  17       88.15       90.35      2.68 o
   1  -3  17      528.02      585.49     17.67 o
   2  -3  17      178.05      168.89      6.16 o
   3  -3  17       73.83       72.72      2.35 o
   4  -3  17      144.51      131.88      5.50 o
  -4  -2  17       54.17       56.56      2.68 o
  -3  -2  17       79.82       72.92      3.63 o
  -2  -2  17      392.88      381.13      5.92 o
  -1  -2  17       25.88       27.70      2.21 o
   0  -2  17      585.25      591.65     10.02 o
   1  -2  17       46.16       41.31      2.08 o
   2  -2  17      126.59      125.02      4.37 o
   3  -2  17      125.42      123.96      2.91 o
   4  -2  17      101.48       88.42      2.91 o
  -4  -1  17       12.31       13.16      1.47 o
  -3  -1  17      266.24      252.34     10.86 o
  -2  -1  17      165.00      161.19      4.59 o
  -1  -1  17      147.46      144.12      3.80 o
   0  -1  17      670.61      626.98     11.82 o
   1  -1  17      617.24      590.61     13.97 o
   2  -1  17      167.13      164.90      3.63 o
   3  -1  17       55.62       64.32      2.74 o
   4  -1  17      151.69      142.77      3.55 o
  -4   0  17        1.76        3.81      1.25 o
  -3   0  17       13.28       26.73      2.70 o
  -2   0  17       48.09       45.16      2.47 o
  -1   0  17      321.18      330.24      5.12 o
   0   0  17       35.70       35.00      2.10 o
   1   0  17       12.91        7.49      1.30 o
   2   0  17      158.15      170.33      3.50 o
   3   0  17      129.37      148.15      3.57 o
   4   0  17      320.26      320.50      5.01 o
  -4   1  17        8.89        8.69      1.37 o
  -3   1  17      279.43      269.07      5.08 o
  -2   1  17      182.25      181.59      5.69 o
  -1   1  17      159.78      153.02      3.58 o
   0   1  17      729.70      704.24     13.12 o
   1   1  17      670.70      681.10      8.80 o
   2   1  17      188.39      198.35      3.60 o
   3   1  17       59.04       67.12      2.44 o
   4   1  17      156.29      161.71      3.91 o
  -4   2  17       50.88       46.33      2.55 o
  -3   2  17       83.23       79.57      3.13 o
  -2   2  17      386.89      385.50      7.33 o
  -1   2  17       29.15       30.08      1.93 o
   0   2  17      561.00      599.70     10.91 o
   1   2  17       51.44       55.02      3.02 o
   2   2  17      133.61      142.16      4.23 o
   3   2  17      132.33      136.49      3.09 o
   4   2  17      111.64      100.22      5.37 o
  -4   3  17       46.58       44.79      4.99 o
  -3   3  17       79.00       71.79      3.81 o
  -2   3  17       98.09       90.51      3.11 o
  -1   3  17      400.62      402.75     10.75 o
   0   3  17       91.83       93.94      2.65 o
   1   3  17      508.99      564.66     10.86 o
   2   3  17      152.05      156.29      3.35 o
   3   3  17       76.37       76.96      2.59 o
   4   3  17      132.31      140.10      4.40 o
  -4   4  17       11.41       10.28      1.86 o
  -3   4  17      137.68      136.63      4.41 o
  -2   4  17      160.07      167.30      6.27 o
  -1   4  17      484.76      490.69     21.79 o
   0   4  17       26.17       28.30      1.87 o
   1   4  17      305.33      327.78     17.24 o
   2   4  17      182.90      196.88      3.93 o
   3   4  17      119.07      135.09      5.74 o
  -4   5  17       15.76       16.58      1.82 o
  -3   5  17      191.73      209.47      9.33 o
  -2   5  17      221.24      226.41     11.06 o
  -1   5  17      137.48      125.70      7.39 o
   0   5  17      162.76      176.38      3.44 o
   1   5  17      217.86      212.88      5.62 o
   2   5  17      333.88      345.32      7.40 o
   3   5  17      112.61      106.31      3.65 o
  -3   6  17       84.00       82.01      6.17 o
  -2   6  17      113.90      109.34      4.68 o
  -1   6  17       12.94       10.21      2.48 o
   0   6  17       62.14       51.71      2.76 o
   1   6  17        6.85        9.39      2.17 o
   2   6  17      240.74      269.35     10.97 o
   3   6  17       81.54       79.62      3.15 o
  -3   7  17       29.45       28.06      2.34 o
  -2   7  17       43.66       30.37      3.54 o
  -1   7  17      214.86      219.79      9.26 o
   0   7  17       53.26       41.81      4.77 o
   1   7  17      154.74      181.58      9.15 o
   2   7  17       72.16       77.88      6.77 o
  -3   8  17       13.47       18.81      2.25 o
  -2   8  17       16.49       14.35      2.06 o
  -1   8  17       60.56       62.67      5.35 o
   0   8  17        4.89        5.17      2.38 o
   2   8  17        8.98       14.85      4.05 o
  -2   9  17       97.44      108.56      4.72 o
  -1   9  17        7.32        9.59      2.44 o
   1   9  17       28.10       28.66      4.82 o
  -1  -9  18       85.40       90.01      3.38 o
   0  -9  18       21.20       15.64      2.08 o
  -2  -8  18       98.75      101.23      4.18 o
  -1  -8  18       33.04       35.03      2.27 o
   0  -8  18      194.24      190.12      8.30 o
   1  -8  18       48.18       50.72      3.52 o
  -2  -7  18       88.30       89.48      4.13 o
  -1  -7  18       60.97       55.58      3.91 o
   0  -7  18       89.80       83.28      3.54 o
   1  -7  18       35.04       43.48      2.91 o
   2  -7  18        3.95        3.37      1.53 o
  -3  -6  18       55.67       56.37      2.37 o
  -2  -6  18       53.35       56.35      2.48 o
  -1  -6  18       14.42       15.03      1.83 o
   0  -6  18       20.67       25.58      2.28 o
   1  -6  18      661.98      663.05     14.26 o
   2  -6  18       11.75       15.76      1.90 o
   3  -6  18      135.45      123.97      3.99 o
  -3  -5  18      140.06      146.49      3.58 o
  -2  -5  18       13.61       13.48      1.81 o
  -1  -5  18      240.01      238.62      5.07 o
   0  -5  18        8.91        8.91      1.52 o
   1  -5  18       89.49       78.46      2.93 o
   2  -5  18      231.54      231.98      5.05 o
   3  -5  18        3.41        4.08      1.61 o
  -4  -4  18       12.94       13.16      1.65 o
  -3  -4  18       35.95       32.32      2.44 o
  -2  -4  18       28.97       40.65      3.63 o
  -1  -4  18      126.90      128.63      3.39 o
   0  -4  18      249.60      255.02      6.14 o
   1  -4  18       33.53       40.95      2.08 o
   2  -4  18      141.82      146.93      4.89 o
   3  -4  18       10.61        6.01      1.51 o
  -4  -3  18       24.95       23.43      2.16 o
  -3  -3  18       52.96       55.07      2.93 o
  -2  -3  18      121.10      118.02      3.87 o
  -1  -3  18       62.66       57.65      2.70 o
   0  -3  18       90.09       85.39      2.75 o
   1  -3  18       73.46       62.35      2.65 o
   2  -3  18      170.99      142.87      3.65 o
   3  -3  18      154.75      158.88      3.68 o
  -4  -2  18       52.61       52.12      2.98 o
  -3  -2  18        8.38       10.32      1.91 o
  -2  -2  18       60.85       61.20      2.76 o
  -1  -2  18      457.21      502.42      6.49 o
   0  -2  18        4.53        2.19      1.55 o
   1  -2  18     1430.16     1540.84     12.72 o
   2  -2  18        9.97        8.10      1.92 o
   3  -2  18      107.13       95.77      3.03 o
   4  -2  18       11.51       14.61      1.60 o
  -4  -1  18       21.08       23.37      2.17 o
  -3  -1  18      184.06      166.24      4.73 o
  -2  -1  18       21.12       20.24      1.89 o
  -1  -1  18      116.51      110.14      3.36 o
   0  -1  18      240.57      208.91      5.67 o
   1  -1  18       82.19       71.43      3.09 o
   2  -1  18      478.44      450.41      8.20 o
   3  -1  18       47.68       49.67      2.43 o
   4  -1  18      199.37      184.74      3.65 o
  -4   0  18        0.83       -0.77      1.09 o
  -3   0  18       26.25       22.36      2.33 o
  -2   0  18      434.91      461.22      6.99 o
  -1   0  18        6.00        6.90      1.73 o
   0   0  18     1132.52     1253.23     10.48 o
   1   0  18       27.29       23.64      1.70 o
   2   0  18      230.72      231.28      5.40 o
   3   0  18       31.35       31.63      1.97 o
   4   0  18       22.54       20.91      2.88 o
  -4   1  18       22.22       26.60      1.63 o
  -3   1  18      196.75      182.04      6.08 o
  -2   1  18       25.96       24.22      1.94 o
  -1   1  18      109.20      105.66      4.45 o
   0   1  18      241.52      222.19      4.69 o
   1   1  18       92.14       83.91      2.92 o
   2   1  18      504.78      512.99      7.37 o
   3   1  18       33.53       38.87      2.15 o
   4   1  18      194.07      192.72      4.32 o
  -4   2  18       51.25       45.59      2.14 o
  -3   2  18        8.00       10.66      1.72 o
  -2   2  18       64.15       67.03      3.14 o
  -1   2  18      410.12      439.81      7.27 o
   0   2  18        6.74        4.54      1.41 o
   1   2  18     1503.74     1772.82     25.61 o
   2   2  18        9.88        8.33      1.49 o
   3   2  18      119.45      111.88      3.96 o
   4   2  18       10.98       19.43      2.07 o
  -4   3  18       25.90       22.79      1.56 o
  -3   3  18       48.47       48.83      2.39 o
  -2   3  18      124.34      130.05      4.38 o
  -1   3  18       83.18       74.98      2.60 o
   0   3  18      101.94       96.93      3.22 o
   1   3  18       95.36       85.99      3.14 o
   2   3  18      174.06      156.63      3.70 o
   3   3  18      136.57      147.58      4.16 o
  -4   4  18       13.85       13.72      1.62 o
  -3   4  18       39.63       35.91      2.10 o
  -2   4  18       33.48       38.10      2.87 o
  -1   4  18      128.54      127.30      3.40 o
   0   4  18      237.81      245.83      7.99 o
   1   4  18       29.78       34.68      2.39 o
   2   4  18      160.48      176.25     13.47 o
   3   4  18       10.85        6.06      1.54 o
  -3   5  18      145.63      144.94      4.57 o
  -2   5  18       13.39       12.15      2.19 o
  -1   5  18      216.65      218.68      9.81 o
   0   5  18        5.78        7.88      1.55 o
   1   5  18       97.80       87.75      7.30 o
   2   5  18      222.30      236.73      5.65 o
   3   5  18        4.17        4.10      1.61 o
  -3   6  18       55.26       51.19      4.66 o
  -2   6  18       55.56       60.38      2.95 o
  -1   6  18       10.72       12.40      2.40 o
   0   6  18       20.24       26.28      3.05 o
   1   6  18      659.35      772.63     16.82 o
   2   6  18       11.92       12.84      4.07 o
   3   6  18      123.11      116.60      9.80 o
  -3   7  18       29.72       36.87      2.25 o
  -2   7  18       91.62       90.03      6.99 o
  -1   7  18       62.71       58.05      5.55 o
   0   7  18      102.57       86.45      4.11 o
   1   7  18       31.43       39.21      3.62 o
   2   7  18        3.13        1.67      3.35 o
  -2   8  18       92.70      109.66      5.22 o
  -1   8  18       34.34       36.74      2.82 o
   0   8  18      189.57      179.40      6.52 o
   1   8  18       48.97       56.62      2.80 o
  -1   9  18       74.76       75.09      4.12 o
   0   9  18       17.82       14.88      3.06 o
  -1  -8  19       86.15       80.28      3.68 o
   0  -8  19       13.98       16.62      2.25 o
   1  -8  19       22.20       14.95      2.20 o
  -2  -7  19       34.85       38.63      2.65 o
  -1  -7  19       39.44       39.31      2.42 o
   0  -7  19       18.55       17.71      1.78 o
   1  -7  19      156.20      150.03      4.41 o
   2  -7  19       23.07       20.27      1.97 o
  -3  -6  19       28.66       30.19      2.75 o
  -2  -6  19       34.67       31.80      2.14 o
  -1  -6  19       36.22       35.22      2.12 o
   0  -6  19      157.64      128.88      3.77 o
   1  -6  19        6.80        8.69      1.76 o
   2  -6  19       31.49       31.32      2.16 o
  -3  -5  19        0.64        1.63      1.08 o
  -2  -5  19       82.53       80.71      2.83 o
  -1  -5  19        7.12        3.87      2.51 o
   0  -5  19      176.53      172.11      4.42 o
   1  -5  19      124.42      120.54      3.84 o
   2  -5  19      140.52      143.92      3.89 o
   3  -5  19       22.56       20.16      1.89 o
  -3  -4  19       63.40       64.84      2.75 o
  -2  -4  19       68.17       72.55      3.08 o
  -1  -4  19      445.70      449.59      9.72 o
   0  -4  19       12.22       12.20      1.94 o
   1  -4  19       22.48       23.76      1.95 o
   2  -4  19       37.02       38.68      2.93 o
   3  -4  19       78.15       78.11      2.92 o
  -4  -3  19       62.63       60.48      2.53 o
  -3  -3  19       11.67        9.94      1.66 o
  -2  -3  19       70.11       64.89      2.83 o
  -1  -3  19      506.28      517.76     10.80 o
   0  -3  19      132.66      134.73      3.65 o
   1  -3  19      405.14      405.08      6.93 o
   2  -3  19      165.48      172.47      4.74 o
   3  -3  19        0.94        3.60      1.38 o
  -4  -2  19        4.91        6.72      1.46 o
  -3  -2  19        1.30        1.58      1.49 o
  -2  -2  19       87.92       87.87      3.27 o
  -1  -2  19       56.61       54.17      2.59 o
   0  -2  19      557.40      553.45      7.47 o
   1  -2  19       69.89       71.30      2.73 o
   2  -2  19      790.37      795.89     13.29 o
   3  -2  19      155.87      161.15      6.41 o
  -4  -1  19       33.19       25.94      2.03 o
  -3  -1  19       14.55       13.50      2.37 o
  -2  -1  19       34.25       39.44      2.43 o
  -1  -1  19      270.75      274.34      4.87 o
   0  -1  19        4.77        5.90      1.61 o
   1  -1  19      298.63      289.18      4.88 o
   2  -1  19      147.41      148.62      4.06 o
   3  -1  19      167.43      159.26      4.10 o
  -4   0  19        2.48        0.34      1.13 o
  -3   0  19      150.81      145.35      7.50 o
  -2   0  19       28.12       29.16      2.62 o
  -1   0  19     1569.79     1680.94     23.76 o
   0   0  19        0.06        0.85      1.48 o
   1   0  19      313.56      284.28      5.16 o
   2   0  19       50.21       58.19      2.54 o
   3   0  19       17.49       11.40      1.91 o
  -4   1  19       28.66       20.14      1.51 o
  -3   1  19       19.33       17.66      2.01 o
  -2   1  19       35.54       35.21      2.32 o
  -1   1  19      291.32      306.47      6.96 o
   0   1  19       14.78       14.70      1.59 o
   1   1  19      259.53      253.50      4.90 o
   2   1  19      125.95      146.92      2.99 o
   3   1  19      153.05      149.18      4.05 o
  -4   2  19        5.29        5.26      1.67 o
  -3   2  19        1.72        0.74      1.59 o
  -2   2  19       81.06       79.50      4.81 o
  -1   2  19       61.90       61.02      2.65 o
   0   2  19      550.81      577.54      7.77 o
   1   2  19       64.37       69.39      2.79 o
   2   2  19      788.51      826.08     13.69 o
   3   2  19      154.04      161.60      3.30 o
  -4   3  19       62.76       61.14      3.56 o
  -3   3  19       14.41       15.04      1.53 o
  -2   3  19       64.73       60.98      3.31 o
  -1   3  19      501.54      512.48     11.13 o
   0   3  19      134.49      139.99      3.99 o
   1   3  19      394.68      425.40      6.38 o
   2   3  19      193.42      214.03      5.06 o
   3   3  19        4.94        3.22      1.35 o
  -3   4  19       60.75       68.28      3.41 o
  -2   4  19       67.67       74.39      3.39 o
  -1   4  19      413.16      432.27     10.02 o
   0   4  19       10.54       13.18      1.77 o
   1   4  19       40.18       46.60      2.26 o
   2   4  19       46.45       48.60      2.75 o
   3   4  19       84.23       82.75      3.84 o
  -3   5  19        1.49        3.63      1.55 o
  -2   5  19       78.65       81.86      3.36 o
  -1   5  19        8.13        7.94      2.69 o
   0   5  19      192.39      201.96      4.52 o
   1   5  19      105.21      110.66      4.39 o
   2   5  19      132.53      140.47      3.74 o
   3   5  19       23.16       23.70      1.64 o
  -3   6  19       24.11       26.60      3.13 o
  -2   6  19       36.41       29.29      2.47 o
  -1   6  19       38.42       37.87      3.59 o
   0   6  19      171.67      157.44      4.47 o
   1   6  19        6.30        7.40      2.08 o
   2   6  19       32.13       32.30      4.47 o
  -2   7  19       33.33       33.99      2.46 o
  -1   7  19       38.59       41.31      4.22 o
   0   7  19       16.32       17.47      1.95 o
   1   7  19      159.44      179.23      4.56 o
   2   7  19       20.81       21.07      2.61 o
  -1   8  19       82.53       78.25      9.22 o
   0   8  19       13.28       14.16      1.98 o
   1   8  19       20.68       16.00      1.67 o
  -2  -7  20       87.27       86.75      4.42 o
  -1  -7  20        3.80        6.67      1.29 o
   0  -7  20       68.42       60.04      2.90 o
   1  -7  20      103.34      112.02      6.30 o
  -2  -6  20       16.50       13.00      1.61 o
  -1  -6  20       23.37       22.55      2.31 o
   0  -6  20       13.19       13.56      1.70 o
   1  -6  20      247.61      240.47     11.38 o
   2  -6  20       10.58       10.04      1.84 o
  -3  -5  20       58.82       60.43      2.44 o
  -2  -5  20       17.98       16.42      1.72 o
  -1  -5  20       54.52       51.86      2.81 o
   0  -5  20       36.63       31.07      2.29 o
   1  -5  20       51.12       49.35      2.61 o
   2  -5  20       80.55       78.21      3.47 o
  -3  -4  20       42.43       37.22      1.93 o
  -2  -4  20       64.72       63.11      2.50 o
  -1  -4  20       21.75       21.73      1.91 o
   0  -4  20       63.72       59.47      3.42 o
   1  -4  20       25.92       29.21      1.94 o
   2  -4  20      562.77      552.24     15.56 o
  -3  -3  20        0.28       -0.34      1.27 o
  -2  -3  20      230.10      219.74      5.60 o
  -1  -3  20      219.60      201.50      8.57 o
   0  -3  20      261.26      261.64      5.13 o
   1  -3  20      378.09      390.21      5.45 o
   2  -3  20      112.08      101.59      3.38 o
   3  -3  20      313.59      288.35      5.81 o
  -3  -2  20       72.07       75.76      3.66 o
  -2  -2  20       48.49       45.04      2.43 o
  -1  -2  20        8.16       11.86      1.79 o
   0  -2  20       43.10       41.67      3.44 o
   1  -2  20      209.67      228.43      4.75 o
   2  -2  20       39.53       34.63      2.78 o
   3  -2  20      342.36      332.17     10.20 o
  -3  -1  20       13.95       14.74      2.21 o
  -2  -1  20       93.82       95.32      3.19 o
  -1  -1  20      166.52      169.79      3.91 o
   0  -1  20       48.51       44.93      2.41 o
   1  -1  20       70.44       62.72      3.38 o
   2  -1  20       16.17       14.95      1.86 o
   3  -1  20      158.06      142.76      7.81 o
  -3   0  20       27.75       28.23      2.68 o
  -2   0  20       10.56        6.74      1.78 o
  -1   0  20        2.98       -0.16      1.76 o
   0   0  20      269.26      308.33      6.39 o
   1   0  20        0.07       -0.13      1.51 o
   2   0  20       77.12       94.55      4.03 o
   3   0  20       11.27        5.76      1.62 o
  -3   1  20       19.16       16.40      1.83 o
  -2   1  20       94.52       98.60      3.84 o
  -1   1  20      197.38      211.42      4.27 o
   0   1  20       70.30       66.45      2.44 o
   1   1  20       58.49       55.41      3.35 o
   2   1  20        7.66        7.28      1.48 o
   3   1  20      149.92      131.07      4.05 o
  -3   2  20       75.84       76.56      2.93 o
  -2   2  20       49.42       49.66      3.00 o
  -1   2  20        6.99        9.27      1.83 o
   0   2  20       41.71       44.83      2.40 o
   1   2  20      186.77      202.17      5.60 o
   2   2  20       41.57       38.35      2.20 o
   3   2  20      336.02      334.07      6.83 o
  -3   3  20        0.86        0.16      1.29 o
  -2   3  20      236.24      247.14      5.41 o
  -1   3  20      215.32      215.29      6.58 o
   0   3  20      244.91      256.05      4.58 o
   1   3  20      363.00      389.31      6.10 o
   2   3  20      127.28      117.38      3.22 o
   3   3  20      330.79      309.40      8.26 o
  -3   4  20       45.22       39.98      1.88 o
  -2   4  20       62.11       65.84      3.13 o
  -1   4  20       19.64       19.55      2.77 o
   0   4  20       82.78       82.63      3.12 o
   1   4  20       27.95       31.71      2.26 o
   2   4  20      611.49      610.07     24.17 o
  -3   5  20       53.84       50.81      2.79 o
  -2   5  20       17.97       16.62      1.62 o
  -1   5  20       53.74       63.03      4.04 o
   0   5  20       41.67       39.33      2.44 o
   1   5  20       43.15       41.02      2.42 o
   2   5  20       86.57       83.57      2.92 o
  -2   6  20       17.76       16.25      1.43 o
  -1   6  20       21.24       24.42      2.85 o
   0   6  20       13.94       17.83      2.06 o
   1   6  20      259.50      286.37     10.56 o
   2   6  20       12.04        9.00      1.83 o
  -2   7  20       90.00       83.40      4.08 o
  -1   7  20        3.92        5.14      1.47 o
   0   7  20       72.25       72.67      2.77 o
   1   7  20      108.67      120.13      2.99 o
  -1  -7  21       34.47       31.01      1.88 o
   0  -7  21        7.36        8.72      1.37 o
  -2  -6  21       61.99       62.95      2.69 o
  -1  -6  21       23.18       23.85      1.74 o
   0  -6  21      273.39      261.58      9.14 o
   1  -6  21        0.65        0.16      1.56 o
  -2  -5  21        7.42        5.25      1.29 o
  -1  -5  21       13.36        9.91      1.89 o
   0  -5  21       86.12       87.36      3.64 o
   1  -5  21       30.75       27.33      2.36 o
   2  -5  21       51.13       57.32      2.83 o
  -2  -4  21       18.72       19.90      1.45 o
  -1  -4  21       98.42       95.64      4.39 o
   0  -4  21        3.63        4.72      1.53 o
   1  -4  21      293.90      269.55      4.35 o
   2  -4  21       17.25       21.04      2.27 o
  -3  -3  21       16.50       11.93      1.79 o
  -2  -3  21        1.30        3.28      1.34 o
  -1  -3  21       12.37       11.09      2.24 o
   0  -3  21        9.66       11.75      2.58 o
   1  -3  21       33.72       34.97      2.05 o
   2  -3  21      228.08      213.17      4.62 o
  -3  -2  21        4.99        4.30      1.52 o
  -2  -2  21      206.46      208.97      4.04 o
  -1  -2  21       17.15       19.46      2.29 o
   0  -2  21      561.84      594.68     12.66 o
   1  -2  21       18.75       17.41      2.04 o
   2  -2  21        8.40        4.94      1.96 o
  -3  -1  21       23.68       27.89      2.28 o
  -2  -1  21       24.85       23.68      2.19 o
  -1  -1  21       26.14       25.04      2.11 o
   0  -1  21       89.68       94.46      3.42 o
   1  -1  21       45.74       48.17      2.75 o
   2  -1  21      159.47      170.70      5.24 o
   3  -1  21       27.15       35.87      3.36 o
  -3   0  21       25.52       20.40      2.22 o
  -2   0  21        2.68        3.55      1.60 o
  -1   0  21      621.53      676.76      7.65 o
   0   0  21        3.33        2.69      1.99 o
   1   0  21      250.51      246.88      4.97 o
   2   0  21       72.37       75.63      4.02 o
   3   0  21        8.80        6.54      2.96 o
  -3   1  21       24.35       28.59      2.40 o
  -2   1  21       27.04       29.10      2.32 o
  -1   1  21       24.36       23.45      2.14 o
   0   1  21       86.38       96.51      3.45 o
   1   1  21       56.12       63.77      2.93 o
   2   1  21      154.88      169.10      4.80 o
   3   1  21       31.52       40.09      2.60 o
  -3   2  21        4.78        5.10      1.30 o
  -2   2  21      189.12      203.69      8.69 o
  -1   2  21       17.65       17.75      1.93 o
   0   2  21      525.16      597.64      8.07 o
   1   2  21       21.50       23.37      2.09 o
   2   2  21        2.33        1.79      1.29 o
  -3   3  21       14.17       11.82      1.32 o
  -2   3  21        0.96        0.72      1.67 o
  -1   3  21        8.93       10.08      1.94 o
   0   3  21       12.66       13.58      1.71 o
   1   3  21       43.94       46.19      3.01 o
   2   3  21      202.75      183.26      3.49 o
  -3   4  21       18.01       16.82      1.72 o
  -2   4  21       18.59       21.16      2.01 o
  -1   4  21       82.00       85.26      3.49 o
   0   4  21        3.89        4.85      1.43 o
   1   4  21      291.23      284.30      8.99 o
   2   4  21       15.48       18.66      1.53 o
  -2   5  21        7.26        7.82      1.48 o
  -1   5  21       13.39       10.54      2.29 o
   0   5  21       86.63       90.88      2.70 o
   1   5  21       28.18       28.71      2.39 o
   2   5  21       56.00       60.88      2.35 o
  -2   6  21       57.69       58.24      3.97 o
  -1   6  21       23.34       24.74      2.54 o
   0   6  21      269.70      299.24      4.46 o
   1   6  21        0.89        0.46      1.23 o
  -1   7  21       35.29       37.14      3.18 o
   0   7  21        7.71       10.30      1.51 o
  -1  -6  22       18.27       15.96      1.40 o
   0  -6  22       15.10       15.66      1.34 o
  -2  -5  22        2.09        1.67      1.21 o
  -1  -5  22       72.95       68.63      3.71 o
   0  -5  22        9.86        9.31      2.19 o
   1  -5  22      108.95      109.19      4.74 o
  -2  -4  22       56.81       51.77      2.07 o
  -1  -4  22        6.91        6.28      1.95 o
   0  -4  22      121.50      134.11      4.29 o
   1  -4  22        2.48        2.13      1.40 o
  -2  -3  22      160.92      162.38      3.01 o
  -1  -3  22       49.28       43.13      2.51 o
   0  -3  22       82.48       83.77      5.35 o
   1  -3  22       55.32       54.45      2.55 o
   2  -3  22        3.39        5.56      1.43 o
  -3  -2  22       25.91       26.63      1.88 o
  -2  -2  22       34.09       30.77      1.78 o
  -1  -2  22       96.38       83.51      3.37 o
   0  -2  22        3.09        3.21      1.96 o
   1  -2  22        7.02        9.83      1.67 o
   2  -2  22        1.32        1.97      1.71 o
  -3  -1  22       24.93       25.82      2.41 o
  -2  -1  22       28.34       24.73      2.06 o
  -1  -1  22       50.57       56.48      2.57 o
   0  -1  22       31.52       35.50      3.51 o
   1  -1  22      155.26      155.59      3.98 o
   2  -1  22      122.43      121.22      3.44 o
  -3   0  22       22.88       21.35      1.91 o
  -2   0  22        0.54        1.57      1.40 o
  -1   0  22       17.75       18.18      1.93 o
   0   0  22       29.89       20.84      2.45 o
   1   0  22       74.55       72.97      4.29 o
   2   0  22      152.36      162.48      4.33 o
  -3   1  22       23.80       25.69      2.04 o
  -2   1  22       31.48       26.24      2.07 o
  -1   1  22       49.31       57.77      2.63 o
   0   1  22       43.52       49.11      3.19 o
   1   1  22      175.47      165.38      4.54 o
   2   1  22      133.26      131.73      4.97 o
  -3   2  22       24.26       26.02      2.66 o
  -2   2  22       35.30       36.21      2.96 o
  -1   2  22       90.78       85.33      3.46 o
   0   2  22        3.39        4.38      1.64 o
   1   2  22       10.69       15.38      1.91 o
   2   2  22        3.18        3.53      1.33 o
  -2   3  22      161.66      176.05      7.17 o
  -1   3  22       50.38       52.47      2.79 o
   0   3  22       98.54      103.19      2.93 o
   1   3  22       61.92       62.45      2.70 o
   2   3  22        1.90        2.00      1.29 o
  -2   4  22       58.41       57.39      2.36 o
  -1   4  22        6.93        8.15      1.60 o
   0   4  22      127.81      154.78      6.03 o
   1   4  22        3.06        4.63      1.47 o
  -2   5  22        2.50        1.05      1.13 o
  -1   5  22       73.71       74.24      3.28 o
   0   5  22        9.13        8.13      1.33 o
   1   5  22      103.24      107.76      2.51 o
  -1   6  22       20.62       19.82      1.68 o
   0   6  22       15.04       15.55      1.64 o
  -1  -5  23        4.82        7.80      1.50 o
   0  -5  23       18.10       18.09      1.58 o
  -2  -4  23        4.29        4.27      1.71 o
  -1  -4  23       22.02       17.95      2.00 o
   0  -4  23        2.54        3.46      1.37 o
   1  -4  23      401.64      391.23     11.26 o
  -2  -3  23       29.77       29.92      1.61 o
  -1  -3  23       28.12       22.00      2.45 o
   0  -3  23       50.27       45.52      2.63 o
   1  -3  23       10.40       10.80      1.45 o
  -2  -2  23      183.64      209.14      3.67 o
  -1  -2  23       21.96       24.23      2.03 o
   0  -2  23      199.17      205.23      4.77 o
   1  -2  23        0.98        1.73      1.41 o
  -2  -1  23       27.10       22.83      1.75 o
  -1  -1  23       11.33       10.87      1.73 o
   0  -1  23       78.61       76.57      4.37 o
   1  -1  23      101.26      107.32      3.86 o
   2  -1  23        5.97        8.85      1.44 o
  -2   0  23        2.19        2.14      1.43 o
  -1   0  23       46.82       51.82      2.30 o
   0   0  23       12.28       12.21      2.04 o
   1   0  23      806.47      916.25     11.00 o
   2   0  23        7.93       11.76      1.52 o
  -2   1  23       27.57       29.10      2.46 o
  -1   1  23       12.25       11.24      1.53 o
   0   1  23       79.73       83.39      3.54 o
   1   1  23      100.12      102.56      8.03 o
   2   1  23        6.07        7.22      1.38 o
  -2   2  23      184.41      235.77      5.20 o
  -1   2  23       20.96       21.99      2.36 o
   0   2  23      192.84      205.73      8.19 o
   1   2  23        0.73        0.82      1.53 o
  -2   3  23       28.62       31.18      2.40 o
  -1   3  23       23.23       22.10      1.91 o
   0   3  23       50.70       50.07      3.10 o
   1   3  23        8.79        7.41      1.38 o
  -2   4  23        4.47        5.45      1.40 o
  -1   4  23       24.13       24.81      2.38 o
   0   4  23        3.50        4.24      1.21 o
   1   4  23      415.60      408.66     13.87 o
  -1   5  23        3.38        5.34      1.52 o
   0   5  23       21.39       22.97      1.73 o
  -1  -3  24       38.80       30.64      2.21 o
   0  -3  24       34.28       37.62      2.14 o
  -1  -2  24       65.50       49.17      2.16 o
   0  -2  24        0.97        1.09      1.83 o
   1  -2  24       45.03       59.39      3.64 o
  -2  -1  24        5.64        5.39      1.78 o
  -1  -1  24       76.35       78.92      2.69 o
   0  -1  24       80.12       93.46      5.26 o
   1  -1  24       14.99       17.23      1.96 o
  -2   0  24       73.30       76.09      2.78 o
  -1   0  24        7.39        9.89      1.87 o
   0   0  24      206.48      200.24      5.68 o
   1   0  24        0.16       -0.66      1.55 o
  -2   1  24        6.00        2.82      1.41 o
  -1   1  24       71.51       73.56      2.28 o
   0   1  24       76.12       85.83      3.16 o
   1   1  24        7.46       11.14      2.26 o
  -2   2  24       11.44       11.44      1.50 o
  -1   2  24       62.86       53.33      2.41 o
   0   2  24        1.11        1.90      1.47 o
   1   2  24       49.86       65.61      5.69 o
  -1   3  24       45.86       36.98      1.93 o
   0   3  24       36.51       40.47      2.25 o
  -1   0  25        7.64       11.64      1.59 o
   0   0  25        1.25        0.58      1.65 o
 
